# Supplementary material for: Gene co-citation networks associated with worker sterility in honey bees
Source: BMC Syst Biol. 2014 Mar 26;8:38. doi: 10.1186/1752-0509-8-38 (PMC4030028; doi:10.1186/1752-0509-8-38)
Supplement: Additional file 3: Table S2 — Gene network enrichment analysis. Biological process GO term, the GO term ID, and the total possible genes associated with each GO term are presented. Where a network is enriched for a biological process, the corresponding P values, observed values, and expected values are shown. [file 1752-0509-8-38-S3.xlsx]

## Sheet: Original data
GO-Term	GO-Term id	P-value	Adjusted p-value	# Genes (observed)	# Genes (expected)	# Genes (total)	O/E (Day1)		GO-Term	GO-Term id	P-value	Adjusted p-value	# Genes (observed)	# Genes (expected)	# Genes (total)	O/E (Day2)		GO-Term	GO-Term id	P-value	Adjusted p-value	# Genes (observed)	# Genes (expected)	# Genes (total)	O/E (Day3)		GO-Term	GO-Term ID	P-value	Adjusted p-value	# Genes (observed)	# Genes (expected)	# Genes (total)	O/E (Day4)		GO-Term	GO-Term ID	P-value	Adjusted p-value	# Genes (observed)	# Genes (expected)	# Genes (total)	O/E (Day4b)		GO-Term	GO-Term id	P-value	Adjusted p-value	# Genes (observed)
reproduction	GO:0000003	0.00516769	0.005	8	2.87151	1204	2.78599		reproduction	GO:0000003	4.10068e-08	0	33	12.2039	1204	2.70405		reproduction	GO:0000003	2.49268e-06	0	34	14.9558	1204	2.27337		reproduction	GO:0000003	1.55925e-05	0	14	4.06797	1204	3.44152		reproduction	GO:0000003	4.77e-06	0	18	5.74302	1204	3.13424		reproduction	GO:0000003	1.85e-08	0	25
MAPK cascade	GO:0000165	0.000494258	0	3	0.157408	66	19.0587		negative regulation of transcription from RNA polymerase II promoter	GO:0000122	0.000114299	0	7	1.10484	109	6.33576		microtubule cytoskeleton organization	GO:0000226	0.000653133	0.001	13	4.58362	369	2.83618		M phase of mitotic cell cycle	GO:0000087	0.00456128	0.003	4	0.6825	202	5.8608		mitochondrial fission	GO:0000266	0.0095	0.008	1	0.0095399	2	104.823		M phase of mitotic cell cycle	GO:0000087	0.0085	0.006	5
microtubule cytoskeleton organization	GO:0000226	0.00154086	0	5	0.880056	369	5.68146		MAPK cascade	GO:0000165	0.000530866	0	5	0.668985	66	7.474		RNA splicing, via transesterification reactions	GO:0000375	0.000281987	0.001	11	3.11786	251	3.52806		establishment of mitotic spindle orientation	GO:0000132	0.00673527	0.008	1	0.00675743	2	147.985		cell morphogenesis	GO:0000902	1.26e-07	0	14	2.58054	541	5.42522		mitotic anaphase	GO:0000090	0.00553	0.004	2
alternative nuclear mRNA splicing, via spliceosome	GO:0000380	0.00723278	0.005	2	0.128789	54	15.5293		alternative nuclear mRNA splicing, via spliceosome	GO:0000380	0.00213347	0.003	4	0.547352	54	7.30792		RNA splicing, via transesterification reactions with bulged adenosine as nucleophile	GO:0000377	0.000272463	0.001	11	3.10544	250	3.54218		microtubule cytoskeleton organization	GO:0000226	2.322e-07	0	10	1.24675	369	8.02088		cell morphogenesis involved in differentiation	GO:0000904	1.42e-05	0	10	1.89844	398	5.26748		mitotic anaphase B	GO:0000092	3.86e-05	0	2
regulation of alternative nuclear mRNA splicing, via spliceosome	GO:0000381	0.00723278	0.005	2	0.128789	54	15.5293		regulation of alternative nuclear mRNA splicing, via spliceosome	GO:0000381	0.00213347	0.003	4	0.547352	54	7.30792		alternative nuclear mRNA splicing, via spliceosome	GO:0000380	5.16516e-05	0	6	0.670774	54	8.94489		mitotic cell cycle	GO:0000278	0.000189152	0	8	1.67246	495	4.78336		eye development	GO:0001654	5.94e-05	0	9	1.7935	376	5.01812		MAPK cascade	GO:0000165	6.45e-09	0	8
cell morphogenesis	GO:0000902	0.000193751	0	7	1.29027	541	5.42522		embryonic axis specification	GO:0000578	0.00126307	0	7	1.64206	162	4.26295		regulation of alternative nuclear mRNA splicing, via spliceosome	GO:0000381	5.16516e-05	0	6	0.670774	54	8.94489		M phase	GO:0000279	0.00742447	0.008	6	1.76707	523	3.39546		response to hypoxia	GO:0001666	0.00181	0.001	3	0.243267	51	12.3321		microtubule cytoskeleton organization	GO:0000226	0.00796	0.008	7
regulation of neurotransmitter levels	GO:0001505	0.000169914	0	4	0.286197	120	13.9764		cell morphogenesis	GO:0000902	3.24704e-13	0	28	5.48365	541	5.10609		nuclear mRNA splicing, via spliceosome	GO:0000398	0.000272463	0.001	11	3.10544	250	3.54218		nuclear division	GO:0000280	0.00432509	0.003	4	0.672364	199	5.94916		embryonic development via the syncytial blastoderm	GO:0001700	0.00345	0.005	5	1.02554	215	4.87548		mitotic cell cycle	GO:0000278	0.00022	0	11
eye development	GO:0001654	0.000198451	0	6	0.89675	376	6.69082		cell morphogenesis involved in differentiation	GO:0000904	5.0101e-11	0	22	4.03418	398	5.45339		embryonic axis specification	GO:0000578	0.000180557	0	9	2.01232	162	4.47244		embryonic axis specification	GO:0000578	0.00205991	0	4	0.547352	162	7.30792		cell fate determination	GO:0001709	0.000353	0	5	0.615323	129	8.12581		M phase	GO:0000279	0.00498	0.006	9
formation of translation initiation ternary complex	GO:0001677	0.00475905	0.004	1	0.00476995	2	209.646		regulation of neurotransmitter levels	GO:0001505	2.78564e-05	0	8	1.21634	120	6.57712		cell morphogenesis	GO:0000902	1.66615e-16	0	35	6.72016	541	5.20821		cell morphogenesis	GO:0000902	5.37303e-11	0	15	1.82788	541	8.20621		compound eye morphogenesis	GO:0001745	0.00041	0.001	7	1.38329	290	5.06042		nuclear division	GO:0000280	0.00799	0.005	5
embryonic development via the syncytial blastoderm	GO:0001700	0.0015384	0.003	4	0.51277	215	7.80078		eye development	GO:0001654	1.05434e-06	0	16	3.81119	376	4.19816		cell morphogenesis involved in differentiation	GO:0000904	1.37636e-11	0	25	4.94385	398	5.05678		cell morphogenesis involved in differentiation	GO:0000904	2.07901e-10	0	13	1.34473	398	9.66738		compound eye photoreceptor cell differentiation	GO:0001751	0.000435	0.001	5	0.643943	135	7.76466		DNA catabolic process, endonucleolytic	GO:0000737	0.00023	0	2
compound eye morphogenesis	GO:0001745	0.00455182	0.001	4	0.691643	290	5.78333		response to hypoxia	GO:0001666	0.000157334	0.001	5	0.516943	51	9.67224		regulation of neurotransmitter levels	GO:0001505	2.57823e-07	0	11	1.49061	120	7.37953		eye development	GO:0001654	0.00144656	0.001	6	1.2704	376	4.72293		compound eye photoreceptor fate commitment	GO:0001752	0.00013	0.001	4	0.262347	55	15.247		cell morphogenesis	GO:0000902	4.63e-06	0	14
compound eye photoreceptor cell differentiation	GO:0001751	0.003888	0.006	3	0.321972	135	9.31759		embryonic development via the syncytial blastoderm	GO:0001700	6.17053e-05	0	10	2.17927	215	4.58869		regulation of cell growth	GO:0001558	8.84602e-06	0	6	0.49687	40	12.0756		embryonic development via the syncytial blastoderm	GO:0001700	0.000713481	0.001	5	0.726424	215	6.88304		eye photoreceptor cell differentiation	GO:0001754	0.000531	0.001	5	0.672563	141	7.43425		cell morphogenesis involved in differentiation	GO:0000904	8.24e-07	0	13
eye photoreceptor cell differentiation	GO:0001754	0.0043926	0.007	3	0.336281	141	8.9211		gastrulation with mouth forming first	GO:0001703	0.00566395	0.005	3	0.364901	36	8.22141		eye development	GO:0001654	6.23865e-05	0	15	4.67058	376	3.2116		cell fate determination	GO:0001709	0.00921627	0.007	3	0.435854	129	6.88304		tissue homeostasis	GO:0001894	0.00362	0.005	2	0.090629	19	22.068		cytokinesis	GO:0000910	0.00269	0.001	4
morphogenesis of an epithelium	GO:0002009	0.00338697	0.005	4	0.636788	267	6.28152		cell fate determination	GO:0001709	0.000325132	0	7	1.30756	129	5.35347		embryonic development via the syncytial blastoderm	GO:0001700	7.20523e-05	0	11	2.67067	215	4.11881		compound eye morphogenesis	GO:0001745	0.00269082	0.005	5	0.979827	290	5.10294		regulation of cell-matrix adhesion	GO:0001952	0.0095	0.01	1	0.0095399	2	104.823		eye development	GO:0001654	1.83e-05	0	11
epithelial cell development	GO:0002064	0.000354588	0	2	0.0286197	12	69.8819		establishment of planar polarity	GO:0001736	0.00799905	0.012	4	0.790619	78	5.05933		cell fate determination	GO:0001709	0.0011013	0.002	7	1.6024	129	4.36843		compound eye photoreceptor cell differentiation	GO:0001751	0.00105142	0.003	4	0.456126	135	8.7695		morphogenesis of an epithelium	GO:0002009	0.00855	0.005	5	1.27358	267	3.92595		urogenital system development	GO:0001655	0.00331	0.002	3
instar larval or pupal development	GO:0002165	0.00487863	0.006	5	1.14717	481	4.35854		establishment of imaginal disc-derived wing hair orientation	GO:0001737	0.00154517	0	3	0.233131	23	12.8683		establishment of planar polarity	GO:0001736	0.00279472	0.001	5	0.968896	78	5.16051		eye photoreceptor cell differentiation	GO:0001754	0.0012358	0.003	4	0.476399	141	8.39633		instar larval or pupal development	GO:0002165	2.9e-08	0	14	2.29435	481	6.10196		ameboidal cell migration	GO:0001667	0.00226	0.001	3
instar larval development	GO:0002168	0.00697502	0.006	2	0.126404	53	15.8223		morphogenesis of a polarized epithelium	GO:0001738	0.00205228	0.003	5	0.902117	89	5.54252		morphogenesis of a polarized epithelium	GO:0001738	1.37812e-05	0	8	1.10554	89	7.23631		morphogenesis of an epithelium	GO:0002009	0.000237366	0	6	0.902117	267	6.65102		immune system process	GO:0002376	0.00685	0.008	5	1.2068	253	4.1432		embryonic development via the syncytial blastoderm	GO:0001700	4.02e-11	0	14
generation of a signal involved in cell-cell signaling	GO:0003001	0.000149054	0	4	0.276657	116	14.4583		compound eye morphogenesis	GO:0001745	0.000694199	0.001	10	2.93948	290	3.40196		compound eye morphogenesis	GO:0001745	0.000252152	0	12	3.60231	290	3.3312		instar larval or pupal development	GO:0002165	0.000952204	0	7	1.62516	481	4.30726		immune system development	GO:0002520	0.00316	0.006	3	0.295737	62	10.1442		formation of primary germ layer	GO:0001704	0.000928	0.002	3
developmental process involved in reproduction	GO:0003006	5.12879e-05	0	8	1.44529	606	5.5352		compound eye photoreceptor cell differentiation	GO:0001751	0.000428596	0.001	7	1.36838	135	5.11554		compound eye photoreceptor cell differentiation	GO:0001751	0.000268659	0	8	1.67694	135	4.77061		regionalization	GO:0003002	2.06609e-05	0	9	1.61503	478	5.57267		antifungal peptide production	GO:0002781	0.000613	0	2	0.0381596	8	52.4115		mesoderm formation	GO:0001707	0.000685	0.002	3
system process	GO:0003008	1.44855e-06	0	10	1.61224	676	6.20254		eye photoreceptor cell differentiation	GO:0001754	0.00055687	0.001	7	1.4292	141	4.89786		eye photoreceptor cell differentiation	GO:0001754	0.000360892	0	8	1.75147	141	4.5676		developmental process involved in reproduction	GO:0003006	2.04157e-05	0	10	2.0475	606	4.884		antifungal peptide biosynthetic process	GO:0002783	0.000461	0	2	0.0333896	7	59.8988		cell fate determination	GO:0001709	0.000148	0	6
epithelial cell morphogenesis	GO:0003382	0.000113652	0	2	0.0166948	7	119.798		morphogenesis of an epithelium	GO:0002009	4.49494e-07	0	14	2.70635	267	5.17302		morphogenesis of an epithelium	GO:0002009	2.94844e-08	0	17	3.31661	267	5.12572		skeletal muscle contraction	GO:0003009	0.00673527	0.008	1	0.00675743	2	147.985		regulation of antifungal peptide production	GO:0002788	0.000613	0	2	0.0381596	8	52.4115		mesodermal cell fate commitment	GO:0001710	0.00437	0.012	2
apical constriction	GO:0003383	0.00950719	0.006	1	0.0095399	4	104.823		instar larval or pupal development	GO:0002165	5.64813e-08	0	20	4.87548	481	4.10216		larval development	GO:0002164	0.00056308	0.001	6	1.031	83	5.81957		regulation of extracellular matrix constituent secretion	GO:0003330	0.00673527	0.009	1	0.00675743	2	147.985		positive regulation of antimicrobial peptide biosynthetic process	GO:0002807	0.00673	0.008	2	0.124019	26	16.1266		establishment of planar polarity	GO:0001736	2.48e-08	0	8
inositol metabolic process	GO:0006020	0.00475905	0.008	1	0.00476995	2	209.646		regulation of immune system process	GO:0002682	0.00799905	0.011	4	0.790619	78	5.05933		instar larval or pupal development	GO:0002165	2.50446e-11	0	27	5.97486	481	4.51894		positive regulation of extracellular matrix constituent secretion	GO:0003331	0.00673527	0.009	1	0.00675743	2	147.985		regulation of antifungal peptide biosynthetic process	GO:0002810	0.000461	0	2	0.0333896	7	59.8988		establishment of imaginal disc-derived wing hair orientation	GO:0001737	1.13e-05	0	4
acetyl-CoA metabolic process	GO:0006084	0.00442831	0.002	2	0.100169	42	19.9663		generation of a signal involved in cell-cell signaling	GO:0003001	2.45656e-06	0	9	1.17579	116	7.65441		instar larval development	GO:0002168	0.000486124	0	5	0.658352	53	7.59472		ATP catabolic process	GO:0006200	0.00673527	0.002	1	0.00675743	2	147.985		regionalization	GO:0003002	2.68e-08	0	14	2.28004	478	6.14025		morphogenesis of a polarized epithelium	GO:0001738	7.08e-08	0	8
tricarboxylic acid cycle	GO:0006099	0.00382778	0.002	2	0.093014	39	21.5021		regionalization	GO:0003002	0.000313056	0	14	4.84508	478	2.88953		generation of a signal involved in cell-cell signaling	GO:0003001	1.82801e-08	0	12	1.44092	116	8.328		RNA localization	GO:0006403	7.11616e-05	0	5	0.442612	131	11.2966		developmental process involved in reproduction	GO:0003006	3.28e-06	0	13	2.89059	606	4.49735		compound eye morphogenesis	GO:0001745	7.31e-05	0	9
protein folding	GO:0006457	0.00292142	0.002	3	0.290967	122	10.3105		developmental process involved in reproduction	GO:0003006	2.26076e-06	0	20	6.1425	606	3.256		regionalization	GO:0003002	3.60754e-09	0	24	5.93759	478	4.04204		protein complex assembly	GO:0006461	0.000470226	0	4	0.36828	109	10.8613		nucleobase-containing compound metabolic process	GO:0006139	0.000621	0.001	18	8.25201	1730	2.18129		compound eye photoreceptor cell differentiation	GO:0001751	0.00152	0.001	5
protein phosphorylation	GO:0006468	0.0053178	0.004	4	0.722647	303	5.5352		system process	GO:0003008	9.48046e-09	0	25	6.85203	676	3.64855		developmental process involved in reproduction	GO:0003006	1.61451e-05	0	21	7.52758	606	2.78974		cellular protein modification process	GO:0006464	0.000395152	0.001	9	2.36848	701	3.79991		transcription, DNA-dependent	GO:0006351	1.18e-07	0	17	3.95906	830	4.29395		eye photoreceptor cell differentiation	GO:0001754	0.00184	0.002	5
serotonin biosynthetic process from tryptophan	GO:0006587	0.00475905	0.002	1	0.00476995	2	209.646		acetyl-CoA metabolic process	GO:0006084	0.00871672	0.006	3	0.425718	42	7.04692		system process	GO:0003008	4.4351e-12	0	33	8.3971	676	3.92993		protein phosphorylation	GO:0006468	0.00325185	0.005	5	1.02375	303	4.884		regulation of transcription, DNA-dependent	GO:0006355	3.64e-08	0	17	3.65378	766	4.65271		regulation of protein phosphorylation	GO:0001932	0.0095	0.01	3
transport	GO:0006810	0.000919587	0	10	3.3962	1424	2.94446		tricarboxylic acid cycle	GO:0006099	0.00709265	0.006	3	0.39531	39	7.58899		glycosaminoglycan biosynthetic process	GO:0006024	0.00782369	0.007	2	0.136639	11	14.6371		protein dephosphorylation	GO:0006470	0.00307742	0.003	3	0.293948	87	10.2059		regulation of transcription from RNA polymerase II promoter	GO:0006357	0.000114	0	8	1.51684	318	5.27411		morphogenesis of an epithelium	GO:0002009	7.13e-10	0	14
neurotransmitter transport	GO:0006836	0.000274897	0	4	0.324357	136	12.3321		nucleobase-containing compound metabolic process	GO:0006139	2.05714e-05	0	35	17.5355	1730	1.99595		transcription, DNA-dependent	GO:0006351	0.00663118	0.007	19	10.31	830	1.84286		phosphorus metabolic process	GO:0006793	0.000355743	0	8	1.83464	543	4.36052		transcription from RNA polymerase II promoter	GO:0006366	0.00031	0	8	1.75534	368	4.55752		instar larval or pupal development	GO:0002165	2.65e-08	0	16
response to stress	GO:0006950	0.00515658	0.003	6	1.67664	703	3.57859		transcription, DNA-dependent	GO:0006351	2.2559e-05	0	22	8.413	830	2.615		regulation of transcription, DNA-dependent	GO:0006355	0.00632727	0.004	18	9.51506	766	1.89174		phosphate-containing compound metabolic process	GO:0006796	0.000355743	0	8	1.83464	543	4.36052		cellular protein modification process	GO:0006464	8.04e-05	0	12	3.34373	701	3.5888		immune effector process	GO:0002252	0.00487	0.008	3
organelle organization	GO:0006996	0.000206736	0	10	2.83096	1187	3.53236		regulation of transcription, DNA-dependent	GO:0006355	6.34126e-06	0	22	7.76429	766	2.83349		RNA processing	GO:0006396	0.00833091	0.009	11	4.78237	385	2.30011		transport	GO:0006810	0.00549946	0.005	11	4.81129	1424	2.28629		protein phosphorylation	GO:0006468	0.000534	0	7	1.44529	303	4.8433		immune system process	GO:0002376	0.000973	0.001	7
cytoskeleton organization	GO:0007010	0.000247996	0	7	1.34274	563	5.21322		regulation of transcription from RNA polymerase II promoter	GO:0006357	6.53081e-07	0	15	3.22329	318	4.65363		mRNA processing	GO:0006397	0.00135052	0.001	11	3.76379	303	2.92259		cellular component movement	GO:0006928	0.00117294	0.001	6	1.21972	361	4.91918		protein targeting	GO:0006605	0.000465	0	5	0.653483	137	7.65131		immune system development	GO:0002520	0.000593	0	4
actin filament organization	GO:0007015	0.00201065	0.003	3	0.255192	107	11.7558		transcription from RNA polymerase II promoter	GO:0006366	4.03702e-06	0	15	3.7301	368	4.02134		RNA localization	GO:0006403	0.0057592	0.006	6	1.62725	131	3.68721		chemotaxis	GO:0006935	2.19595e-07	0	8	0.665607	197	12.0191		protein import into nucleus	GO:0006606	1.14e-05	0	5	0.300507	63	16.6386		regulation of immune system process	GO:0002682	0.00141	0.003	4
microtubule-based process	GO:0007017	0.00454248	0.002	5	1.12809	473	4.43226		RNA localization	GO:0006403	6.72e-06	0	9	1.32783	131	6.77795		protein complex assembly	GO:0006461	6.02785e-05	0	8	1.35397	109	5.90855		regulation of striated muscle contraction	GO:0006942	0.00673527	0.004	1	0.00675743	2	147.985		phosphorus metabolic process	GO:0006793	0.00092	0.001	9	2.59008	543	3.47479		regionalization	GO:0003002	0.000704	0.001	10
cell communication	GO:0007154	1.21329e-09	0	17	3.62278	1519	4.69253		cellular protein modification process	GO:0006464	0.000211994	0	18	7.10544	701	2.53327		cellular protein modification process	GO:0006464	9.34833e-08	0	27	8.70764	701	3.10072		organelle organization	GO:0006996	5.95063e-09	0	18	4.01053	1187	4.48818		phosphate-containing compound metabolic process	GO:0006796	0.00092	0.001	9	2.59008	543	3.47479		developmental process involved in reproduction	GO:0003006	3.42e-06	0	15
establishment or maintenance of cell polarity	GO:0007163	0.000573134	0	4	0.393521	165	10.1646		protein phosphorylation	GO:0006468	0.000971986	0	10	3.07125	303	3.256		protein phosphorylation	GO:0006468	5.35018e-09	0	19	3.76379	303	5.04811		cytoskeleton organization	GO:0007010	3.90285e-13	0	17	1.90222	563	8.93694		nitrogen compound metabolic process	GO:0006807	0.00393	0.005	18	9.64484	2022	1.86628		nucleobase-containing compound metabolic process	GO:0006139	0.000517	0.001	22
signal transduction	GO:0007165	2.23591e-05	0	11	2.70933	1136	4.06004		protein ADP-ribosylation	GO:0006471	0.00527184	0.004	2	0.111498	11	17.9376		phosphorus metabolic process	GO:0006793	1.85671e-07	0	23	6.74501	543	3.40993		actin filament organization	GO:0007015	1.3253e-06	0	6	0.361522	107	16.5965		nitric oxide biosynthetic process	GO:0006809	0.0095	0.011	1	0.0095399	2	104.823		DNA catabolic process	GO:0006308	0.00135	0.001	2
cell surface receptor signaling pathway	GO:0007166	0.0031627	0.003	6	1.51923	637	3.94937		phosphorus metabolic process	GO:0006793	0.00321949	0.006	13	5.50393	543	2.36195		phosphate-containing compound metabolic process	GO:0006796	1.85671e-07	0	23	6.74501	543	3.40993		microtubule-based process	GO:0007017	2.26505e-06	0	10	1.59813	473	6.25731		calcium ion transport	GO:0006816	0.0089	0.009	2	0.143098	30	13.9764		apoptotic DNA fragmentation	GO:0006309	0.000115	0	2
transmembrane receptor protein tyrosine kinase signaling pathway	GO:0007169	0.00380755	0.003	3	0.319587	134	9.38713		phosphate-containing compound metabolic process	GO:0006796	0.00321949	0.006	13	5.50393	543	2.36195		transport	GO:0006810	2.52066e-07	0	40	17.6886	1424	2.26135		microtubule-based movement	GO:0007018	0.00624895	0.004	3	0.378416	112	7.92778		intracellular protein transport	GO:0006886	0.00287	0.004	5	0.98261	206	5.08849		transcription, DNA-dependent	GO:0006351	0.000139	0	15
intracellular protein kinase cascade	GO:0007243	0.00138576	0	3	0.224188	94	13.3816		nitrogen compound metabolic process	GO:0006807	0.000235802	0	36	20.4953	2022	1.7565		neurotransmitter transport	GO:0006836	9.14878e-07	0	11	1.68936	136	6.51135		cytoplasm organization	GO:0007028	0.000157679	0	4	0.277055	82	14.4376		phagocytosis	GO:0006909	0.00258	0.005	5	0.95876	201	5.21507		regulation of transcription, DNA-dependent	GO:0006355	5.6e-05	0	15
JNK cascade	GO:0007254	0.00647243	0.003	2	0.121634	51	16.4428		transport	GO:0006810	1.78278e-08	0	37	14.4339	1424	2.56342		intracellular protein transport	GO:0006886	0.00409587	0.003	8	2.55888	206	3.12637		endoplasmic reticulum organization	GO:0007029	0.000393024	0	2	0.0304084	9	65.7712		phagocytosis, engulfment	GO:0006911	0.00184	0.005	5	0.887211	186	5.63564		regulation of transcription from RNA polymerase II promoter	GO:0006357	0.000776	0.001	8
cell-cell signaling	GO:0007267	8.08786e-06	0	8	1.12094	470	7.13688		neurotransmitter transport	GO:0006836	6.83017e-05	0	8	1.37852	136	5.80334		exocytosis	GO:0006887	1.95251e-08	0	10	0.906787	73	11.0279		Golgi organization	GO:0007030	0.00876672	0.005	2	0.141906	42	14.0938		nucleocytoplasmic transport	GO:0006913	9.72e-05	0	5	0.467455	98	10.6962		transcription from RNA polymerase II promoter	GO:0006366	0.00198	0.003	8
synaptic transmission	GO:0007268	1.36624e-06	0	7	0.601014	252	11.647		cellular ion homeostasis	GO:0006873	0.00160242	0.001	4	0.506807	50	7.89255		endocytosis	GO:0006897	0.00264939	0.002	10	3.50293	282	2.85475		cell-cell junction assembly	GO:0007043	0.00614843	0.004	2	0.118255	35	16.9126		autophagy	GO:0006914	2.99e-05	0	4	0.181258	38	22.068		RNA localization	GO:0006403	0.00133	0.001	5
neurotransmitter secretion	GO:0007269	0.000134678	0	4	0.269502	113	14.8422		cellular calcium ion homeostasis	GO:0006874	0.00434193	0.006	2	0.101361	10	19.7314		vesicle docking involved in exocytosis	GO:0006904	0.0059474	0.008	3	0.372652	30	8.0504		cell cycle	GO:0007049	0.000919761	0.001	9	2.65905	787	3.38467		cellular component movement	GO:0006928	0.000272	0	8	1.72195	361	4.64589		peptide metabolic process	GO:0006518	0.00351	0.003	3
multicellular organismal development	GO:0007275	6.10762e-07	0	18	6.18424	2593	2.91062		post-Golgi vesicle-mediated transport	GO:0006892	0.00273697	0.008	2	0.0810891	8	24.6642		autophagy	GO:0006914	6.49292e-06	0	6	0.472026	38	12.7112		spindle organization	GO:0007051	0.000112836	0	6	0.78724	233	7.62156		chemotaxis	GO:0006935	3.69e-05	0	7	0.93968	197	7.44934		melanin metabolic process	GO:0006582	5.04e-06	0	4
gamete generation	GO:0007276	0.0019614	0.001	7	1.89605	795	3.69188		endocytosis	GO:0006897	2.6461e-05	0	12	2.85839	282	4.19816		apoptotic process	GO:0006915	0.00224669	0.001	7	1.81357	146	3.85978		mitotic spindle organization	GO:0007052	0.000525299	0.001	5	0.679122	201	7.36245		response to stress	GO:0006950	8.26e-05	0	12	3.35327	703	3.57859		catecholamine metabolic process	GO:0006584	0.00205	0.003	2
germ cell development	GO:0007281	0.00466443	0.003	4	0.696413	292	5.74372		phagocytosis	GO:0006909	0.000970734	0	8	2.03736	201	3.92664		cellular component movement	GO:0006928	2.95279e-09	0	21	4.48425	361	4.68306		mitosis	GO:0007067	0.00395015	0.002	4	0.655471	194	6.10249		positive regulation of antifungal peptide biosynthetic process	GO:0006967	0.000461	0	2	0.0333896	7	59.8988		nitrogen compound metabolic process	GO:0006807	9.57e-05	0	26
female gamete generation	GO:0007292	0.00202042	0.001	6	1.39044	583	4.31518		phagocytosis, engulfment	GO:0006911	0.00277506	0.001	7	1.88532	186	3.71289		chemotaxis	GO:0006935	1.39381e-07	0	14	2.44708	197	5.7211		centrosome cycle	GO:0007098	1.67268e-05	0	5	0.327735	97	15.2562		response to oxidative stress	GO:0006979	0.00501	0.003	3	0.348206	73	8.61558		apoptotic process	GO:0006915	0.00215	0.002	5
pattern specification process	GO:0007389	0.00614567	0.007	5	1.21157	508	4.12689		autophagy	GO:0006914	3.73103e-05	0	5	0.385173	38	12.9812		organelle organization	GO:0006996	1.79802e-08	0	38	14.7446	1187	2.57721		cell communication	GO:0007154	4.2703e-08	0	19	5.13227	1519	3.70207		organelle organization	GO:0006996	7.2e-05	0	16	5.66193	1187	2.82589		cellular component disassembly involved in apoptotic process	GO:0006921	0.00023	0	2
dorsal closure	GO:0007391	0.00147249	0.002	3	0.228958	96	13.1029		apoptotic process	GO:0006915	0.00361749	0.007	6	1.47988	146	4.05439		cytoskeleton organization	GO:0007010	8.50948e-08	0	24	6.99344	563	3.43179		cell adhesion	GO:0007155	0.000359039	0	5	0.625062	185	7.99921		cytoskeleton organization	GO:0007010	0.000263	0.001	10	2.68548	563	3.72373		cellular component movement	GO:0006928	1.94e-06	0	12
dorsal closure, spreading of leading edge cells	GO:0007395	0.00950719	0.012	1	0.0095399	4	104.823		cellular component movement	GO:0006928	1.0977e-07	0	17	3.65915	361	4.64589		actin filament organization	GO:0007015	7.88571e-08	0	11	1.32913	107	8.27611		establishment or maintenance of cell polarity	GO:0007163	5.56904e-08	0	8	0.557488	165	14.3501		actin filament organization	GO:0007015	1.07e-05	0	6	0.510385	107	11.7558		chemotaxis	GO:0006935	0.000217	0	7
nervous system development	GO:0007399	1.30315e-05	0	12	3.11478	1306	3.8526		chemotaxis	GO:0006935	2.93411e-05	0	10	1.99682	197	5.00796		microtubule-based process	GO:0007017	7.24828e-05	0	17	5.87548	473	2.89338		signal transduction	GO:0007165	1.30113e-06	0.001	15	3.83822	1136	3.90806		cell-substrate junction assembly	GO:0007044	0.0095	0.013	1	0.0095399	2	104.823		response to stress	GO:0006950	2.06e-05	0	15
axonal fasciculation	GO:0007413	0.00064098	0	2	0.0381596	16	52.4115		response to stress	GO:0006950	5.85708e-06	0	21	7.12571	703	2.94708		microtubule-based movement	GO:0007018	0.0026666	0.002	6	1.39124	112	4.31271		cell surface receptor signaling pathway	GO:0007166	0.00019291	0	9	2.15224	637	4.18169		cell communication	GO:0007154	3.83e-07	0	22	7.24555	1519	3.03635		organelle organization	GO:0006996	7.44e-05	0	19
synapse assembly	GO:0007416	0.000664466	0	3	0.174103	73	17.2312		response to oxidative stress	GO:0006979	0.00634263	0.003	4	0.739938	73	5.40586		cytoplasm organization	GO:0007028	0.00347344	0.002	5	1.01858	82	4.90878		multicellular organismal development	GO:0007275	7.19904e-09	0	25	8.76101	2593	2.85355		cell adhesion	GO:0007155	0.0018	0.001	5	0.882441	185	5.6661		cytoskeleton organization	GO:0007010	3.61e-05	0	13
sensory organ development	GO:0007423	8.75298e-07	0	9	1.15433	484	7.79675		organelle organization	GO:0006996	1.90061e-09	0	35	12.0316	1187	2.90901		cell-cell junction assembly	GO:0007043	0.00916612	0.012	3	0.434761	35	6.90034		gamete generation	GO:0007276	5.85295e-06	0	12	2.68608	795	4.46748		heterophilic cell-cell adhesion	GO:0007157	0.00143	0	2	0.0572394	12	34.941		actin filament organization	GO:0007015	0.00445	0.003	4
salivary gland development	GO:0007431	0.00624636	0.01	3	0.381596	160	7.86172		cytoskeleton organization	GO:0007010	3.05103e-06	0	19	5.70665	563	3.32945		cell communication	GO:0007154	2.0401e-21	0	64	18.8686	1519	3.39187		germ cell development	GO:0007281	0.00277215	0.003	5	0.986585	292	5.06799		cell-matrix adhesion	GO:0007160	7.9e-05	0	3	0.0858591	18	34.941		microtubule-based process	GO:0007017	0.00256	0.001	9
salivary gland morphogenesis	GO:0007435	0.00364974	0.006	3	0.314817	132	9.52936		actin filament organization	GO:0007015	6.7959e-10	0	12	1.08457	107	11.0643		cell adhesion	GO:0007155	6.35068e-08	0	14	2.29802	185	6.09219		female gamete generation	GO:0007292	2.15996e-07	0	12	1.96979	583	6.09202		establishment or maintenance of cell polarity	GO:0007163	0.00774	0.013	4	0.787042	165	5.08232		cell cycle	GO:0007049	0.000991	0.001	13
skeletal muscle tissue development	GO:0007519	0.00211998	0.004	3	0.259962	109	11.5401		microtubule-based process	GO:0007017	0.000942785	0	13	4.7944	473	2.7115		negative regulation of cell adhesion	GO:0007162	0.000287065	0	3	0.136639	11	21.9556		germarium-derived egg chamber formation	GO:0007293	0.00139444	0	3	0.222995	66	13.4532		signal transduction	GO:0007165	2.06e-06	0	18	5.41866	1136	3.32185		mitotic spindle organization	GO:0007052	0.00833	0.008	5
neuromuscular junction development	GO:0007528	0.000806418	0.002	3	0.186028	78	16.1266		microtubule-based movement	GO:0007018	0.000135569	0.001	7	1.13525	112	6.16605		establishment or maintenance of cell polarity	GO:0007163	1.20514e-07	0	13	2.04959	165	6.34274		ovarian nurse cell to oocyte transport	GO:0007300	0.00836688	0.007	2	0.138527	41	14.4376		cell surface receptor signaling pathway	GO:0007166	5.68e-06	0	13	3.03846	637	4.27849		mitosis	GO:0007067	0.0072	0.005	5
metamorphosis	GO:0007552	0.00292496	0.005	5	1.01838	427	4.90974		cytoplasm organization	GO:0007028	0.00017574	0	6	0.831164	82	7.21879		establishment of tissue polarity	GO:0007164	0.00279472	0.001	5	0.968896	78	5.16051		oocyte construction	GO:0007308	8.21053e-05	0	5	0.456126	135	10.9619		enzyme linked receptor protein signaling pathway	GO:0007167	0.000314	0.001	6	0.93491	196	6.41773		nuclear migration	GO:0007097	0.000488	0.001	3
imaginal disc morphogenesis	GO:0007560	0.00710212	0.016	4	0.784657	329	5.09777		cell cycle	GO:0007049	0.000852136	0	18	7.97714	787	2.25645		signal transduction	GO:0007165	6.01018e-14	0	46	14.1111	1136	3.25985		oocyte axis specification	GO:0007309	7.3785e-05	0	5	0.44599	132	11.211		transmembrane receptor protein tyrosine kinase signaling pathway	GO:0007169	0.00372	0.009	4	0.639173	134	6.25808		cell communication	GO:0007154	4.83e-09	0	29
behavior	GO:0007610	4.47967e-10	0	12	1.23065	516	9.75097		cell communication	GO:0007154	5.29843e-16	0	50	15.3968	1519	3.24743		cell surface receptor signaling pathway	GO:0007166	4.745e-12	0	32	7.91265	637	4.04416		oocyte anterior/posterior axis specification	GO:0007314	0.00027823	0	4	0.320978	95	12.4619		transforming growth factor beta receptor signaling pathway	GO:0007179	0.0089	0.009	2	0.143098	30	13.9764		establishment or maintenance of cell polarity	GO:0007163	7.93e-06	0.001	8
learning or memory	GO:0007611	0.000105075	0	4	0.252807	106	15.8223		cell adhesion	GO:0007155	1.70414e-05	0	10	1.87519	185	5.3328		enzyme linked receptor protein signaling pathway	GO:0007167	8.83757e-07	0	13	2.43466	196	5.33955		pole plasm assembly	GO:0007315	0.00010573	0	4	0.250025	74	15.9984		multicellular organismal development	GO:0007275	9.8e-12	0	35	12.3685	2593	2.82977		establishment of tissue polarity	GO:0007164	2.48e-08	0	8
memory	GO:0007613	0.00858547	0.01	2	0.140714	59	14.2133		establishment or maintenance of cell polarity	GO:0007163	0.0014046	0.001	7	1.67246	165	4.18544		transmembrane receptor protein tyrosine kinase signaling pathway	GO:0007169	4.17196e-05	0	9	1.66451	134	5.40699		pole plasm RNA localization	GO:0007316	7.59126e-05	0	4	0.229753	68	17.41		gamete generation	GO:0007276	2.35e-06	0	15	3.79211	795	3.95558		signal transduction	GO:0007165	1.42e-07	0	23
rhythmic behavior	GO:0007622	0.00021707	0	3	0.119249	50	25.1575		establishment of tissue polarity	GO:0007164	0.00799905	0.012	4	0.790619	78	5.05933		transmembrane receptor protein serine/threonine kinase signaling pathway	GO:0007178	0.0011586	0.001	5	0.794992	64	6.28938		blastoderm segmentation	GO:0007350	0.00687717	0.005	4	0.766968	227	5.21534		female gamete generation	GO:0007292	3.17e-07	0	14	2.78088	583	5.03438		cell surface receptor signaling pathway	GO:0007166	0.000128	0	13
circadian rhythm	GO:0007623	0.000587562	0	3	0.166948	70	17.9696		signal transduction	GO:0007165	1.32033e-10	0	36	11.5147	1136	3.12645		transforming growth factor beta receptor signaling pathway	GO:0007179	0.0059474	0.006	3	0.372652	30	8.0504		tripartite regional subdivision	GO:0007351	0.00187992	0	4	0.533837	158	7.49293		eggshell chorion assembly	GO:0007306	0.00464	0.003	3	0.338666	71	8.85827		G-protein coupled receptor signaling pathway, coupled to cyclic nucleotide second messenger	GO:0007187	0.000569	0	2
locomotory behavior	GO:0007626	0.000474956	0.001	4	0.374441	157	10.6826		cell surface receptor signaling pathway	GO:0007166	0.00181013	0.005	15	6.45672	637	2.32316		smoothened signaling pathway	GO:0007224	0.000275747	0	5	0.583822	47	8.56426		pattern specification process	GO:0007389	3.34873e-05	0	9	1.71639	508	5.24357		oocyte construction	GO:0007308	0.00382	0.003	4	0.643943	135	6.21173		adenylate cyclase-modulating G-protein coupled receptor signaling pathway	GO:0007188	0.000569	0	2
chemosensory behavior	GO:0007635	0.000154084	0	4	0.279042	117	14.3348		enzyme linked receptor protein signaling pathway	GO:0007167	0.00371041	0.004	7	1.98668	196	3.52346		cell-cell signaling	GO:0007267	1.64207e-17	0	34	5.83822	470	5.82369		dorsal closure	GO:0007391	0.000289635	0.001	4	0.324357	96	12.3321		oocyte axis specification	GO:0007309	0.00352	0.003	4	0.629633	132	6.3529		adenylate cyclase-activating G-protein coupled receptor signaling pathway	GO:0007189	0.000115	0	2
cell recognition	GO:0008037	0.00886864	0.009	2	0.143098	60	13.9764		transmembrane receptor protein tyrosine kinase signaling pathway	GO:0007169	0.000409734	0.002	7	1.35824	134	5.15372		synaptic transmission	GO:0007268	3.99549e-16	0	25	3.13028	252	7.98651		nervous system development	GO:0007399	2.74711e-08	0	18	4.4126	1306	4.07923		oocyte dorsal/ventral axis specification	GO:0007310	0.000956	0	3	0.195568	41	15.3399		adenylate cyclase-activating dopamine receptor signaling pathway	GO:0007191	3.86e-05	0	2
neuron recognition	GO:0008038	0.00858547	0.009	2	0.140714	59	14.2133		epidermal growth factor receptor signaling pathway	GO:0007173	0.0024398	0.003	4	0.567624	56	7.04692		neurotransmitter secretion	GO:0007269	1.38957e-07	0	11	1.40366	113	7.83667		axonogenesis	GO:0007409	9.45627e-09	0	10	0.888602	263	11.2536		pattern specification process	GO:0007389	5.76e-08	0	14	2.42313	508	5.77764		dopamine receptor signaling pathway	GO:0007212	0.000115	0	2
associative learning	GO:0008306	0.00858547	0.006	2	0.140714	59	14.2133		intracellular protein kinase cascade	GO:0007243	0.0026085	0.002	5	0.952797	94	5.24771		neuromuscular synaptic transmission	GO:0007274	0.00394793	0.006	3	0.322965	26	9.28892		axon guidance	GO:0007411	2.86889e-06	0	7	0.648713	192	10.7906		suture of dorsal opening	GO:0007396	6.65e-05	0	2	0.0143098	3	139.764		intracellular protein kinase cascade	GO:0007243	5.73e-09	0	9
olfactory learning	GO:0008355	0.00697502	0.006	2	0.126404	53	15.8223		JNK cascade	GO:0007254	0.000157334	0	5	0.516943	51	9.67224		multicellular organismal development	GO:0007275	1.01027e-21	0	83	32.2096	2593	2.57687		axon target recognition	GO:0007412	0.000983041	0.001	2	0.047302	14	42.2815		nervous system development	GO:0007399	4.03e-09	0	23	6.22955	1306	3.69208		JNK cascade	GO:0007254	7.69e-10	0	8
chaeta morphogenesis	GO:0008407	4.14477e-06	0	4	0.112094	47	35.6844		small GTPase mediated signal transduction	GO:0007264	0.000122383	0	9	1.91573	189	4.69795		gamete generation	GO:0007276	3.83149e-06	0	26	9.87529	795	2.63284		axonal fasciculation	GO:0007413	0.00129084	0.002	2	0.0540594	16	36.9963		axonogenesis	GO:0007409	3.41e-06	0	9	1.2545	263	7.17419		small GTPase mediated signal transduction	GO:0007264	0.00113	0.002	6
regulation of synaptic growth at neuromuscular junction	GO:0008582	0.00402339	0.002	2	0.095399	40	20.9646		Ras protein signal transduction	GO:0007265	0.00299041	0.005	5	0.983206	97	5.08541		germ cell development	GO:0007281	1.49107e-05	0	14	3.62715	292	3.85978		synapse assembly	GO:0007416	0.00186496	0.001	3	0.246646	73	12.1632		axon guidance	GO:0007411	3.13e-05	0	7	0.91583	192	7.64334		cell-cell signaling	GO:0007267	0.00864	0.009	8
aerobic respiration	GO:0009060	0.00422357	0.003	2	0.097784	41	20.4533		cell-cell signaling	GO:0007267	1.95436e-10	0	23	4.76399	470	4.82789		spermatid development	GO:0007286	0.0083714	0.004	5	1.2546	101	3.98535		central nervous system development	GO:0007417	0.000713481	0	5	0.726424	215	6.88304		central nervous system development	GO:0007417	0.00345	0.003	5	1.02554	215	4.87548		multicellular organismal development	GO:0007275	1.63e-12	0	43
coenzyme catabolic process	GO:0009109	0.00402339	0.002	2	0.095399	40	20.9646		synaptic transmission	GO:0007268	5.98756e-12	0	19	2.55431	252	7.43841		spermatid nucleus differentiation	GO:0007289	0.00645343	0.008	2	0.124217	10	16.1008		brain development	GO:0007420	0.00688574	0.004	3	0.391931	116	7.65441		sensory organ development	GO:0007423	1.91e-06	0	12	2.30866	484	5.19783		gamete generation	GO:0007276	9.83e-10	0	22
response to external stimulus	GO:0009605	2.27298e-05	0	7	0.9206	386	7.60373		neurotransmitter secretion	GO:0007269	1.79824e-05	0	8	1.14538	113	6.98456		female gamete generation	GO:0007292	8.95972e-06	0	21	7.24188	583	2.8998		sensory organ development	GO:0007423	0.000161985	0	8	1.6353	484	4.89208		open tracheal system development	GO:0007424	0.000297	0.001	6	0.92537	194	6.48389		germ cell development	GO:0007281	0.00963	0.01	6
response to abiotic stimulus	GO:0009628	0.00338697	0.003	4	0.636788	267	6.28152		neuromuscular synaptic transmission	GO:0007274	0.00221899	0.002	3	0.26354	26	11.3835		oocyte construction	GO:0007308	0.000268659	0	8	1.67694	135	4.77061		salivary gland morphogenesis	GO:0007435	0.00981198	0.012	3	0.44599	132	6.7266		tracheal outgrowth, open tracheal system	GO:0007426	0.00623	0.007	2	0.119249	25	16.7717		spermatogenesis	GO:0007283	0.0072	0.008	5
anatomical structure morphogenesis	GO:0009653	1.00382e-07	0	15	3.51307	1473	4.26977		multicellular organismal development	GO:0007275	3.08431e-15	0	64	26.283	2593	2.43503		oocyte axis specification	GO:0007309	0.000230379	0	8	1.63967	132	4.87903		wing disc morphogenesis	GO:0007472	0.00934171	0.008	4	0.837921	248	4.77372		salivary gland development	GO:0007431	9.59e-06	0	7	0.763192	160	9.17201		female gamete generation	GO:0007292	6.15e-08	0	17
embryo development	GO:0009790	5.62202e-07	0	10	1.45483	610	6.87363		gamete generation	GO:0007276	2.87011e-09	0	28	8.05823	795	3.47471		oocyte anterior/posterior axis specification	GO:0007314	0.0011491	0.001	6	1.18007	95	5.08446		imaginal disc-derived wing morphogenesis	GO:0007476	0.00895878	0.008	4	0.827785	245	4.83217		salivary gland boundary specification	GO:0007432	0.00484	0.005	2	0.104939	22	19.0587		germarium-derived egg chamber formation	GO:0007293	0.00809	0.009	3
post-embryonic development	GO:0009791	0.00589507	0.008	5	1.19964	503	4.16791		germ cell development	GO:0007281	1.31736e-06	0	14	2.95975	292	4.73012		pole plasm assembly	GO:0007315	0.00221811	0.002	5	0.919209	74	5.43946		muscle organ development	GO:0007517	0.000775524	0	5	0.739938	219	6.75732		salivary gland morphogenesis	GO:0007435	3.55e-05	0	6	0.629633	132	9.52936		germarium-derived oocyte fate determination	GO:0007294	0.000331	0	3
embryo development ending in birth or egg hatching	GO:0009792	0.0017596	0.003	4	0.531849	223	7.52093		cystoblast division	GO:0007282	0.00434193	0.007	2	0.101361	10	19.7314		pole plasm RNA localization	GO:0007316	0.00152275	0	5	0.844679	68	5.91941		skeletal muscle tissue development	GO:0007519	0.00579557	0.002	3	0.36828	109	8.14598		imaginal disc development	GO:0007444	0.000104	0	10	2.39928	503	4.16791		ovarian follicle cell migration	GO:0007297	2.5e-05	0	6
post-embryonic morphogenesis	GO:0009886	0.00255677	0.003	5	0.98738	414	5.06391		spermatogenesis	GO:0007283	0.000770759	0.001	8	1.96641	194	4.06832		regulation of pole plasm oskar mRNA localization	GO:0007317	0.00440144	0.005	3	0.335387	27	8.94489		neuromuscular junction development	GO:0007528	0.00225502	0.001	3	0.26354	78	11.3835		wing disc morphogenesis	GO:0007472	1.95e-05	0	8	1.18295	248	6.76277		border follicle cell migration	GO:0007298	0.000154	0.002	5
organ morphogenesis	GO:0009887	5.97735e-06	0	9	1.45483	610	6.18627		spermatid development	GO:0007286	0.000544874	0	6	1.02375	101	5.8608		blastoderm segmentation	GO:0007350	0.000117127	0	11	2.81974	227	3.90107		sex differentiation	GO:0007548	0.00307742	0.004	3	0.293948	87	10.2059		imaginal disc-derived wing morphogenesis	GO:0007476	1.79e-05	0	8	1.16864	245	6.84558		oocyte construction	GO:0007308	0.00152	0.001	5
tissue development	GO:0009888	0.000221985	0.001	7	1.31889	553	5.30749		sperm individualization	GO:0007291	0.00117112	0	4	0.466263	46	8.57886		tripartite regional subdivision	GO:0007351	0.000769802	0.002	8	1.96264	158	4.07615		metamorphosis	GO:0007552	0.00275584	0.002	6	1.44271	427	4.15884		sex differentiation	GO:0007548	0.00816	0.01	3	0.414986	87	7.22917		oocyte axis specification	GO:0007309	0.00138	0	5
negative regulation of signal transduction	GO:0009968	0.00413558	0.001	3	0.329127	138	9.11504		female gamete generation	GO:0007292	6.18921e-08	0	22	5.90937	583	3.7229		pattern specification process	GO:0007389	4.72334e-10	0	26	6.31025	508	4.12028		imaginal disc morphogenesis	GO:0007560	0.00462151	0.006	5	1.1116	329	4.49803		metamorphosis	GO:0007552	5.99e-08	0	13	2.03677	427	6.38266		oocyte dorsal/ventral axis specification	GO:0007310	0.0021	0.002	3
cellular process	GO:0009987	5.86626e-05	0	24	16.0008	6709	1.49993		germarium-derived egg chamber formation	GO:0007293	0.00443225	0.002	4	0.668985	66	5.9792		dorsal closure	GO:0007391	2.75375e-06	0	9	1.19249	96	7.54725		molting cycle, chitin-based cuticle	GO:0007591	0.000735577	0.001	3	0.179072	53	16.7531		imaginal disc morphogenesis	GO:0007560	2.63e-06	0	10	1.56931	329	6.37221		pole plasm RNA localization	GO:0007316	0.00878	0.01	3
intercellular transport	GO:0010496	0.00475905	0.003	1	0.00476995	2	209.646		germarium-derived oocyte fate determination	GO:0007294	0.00135355	0	3	0.222995	22	13.4532		nervous system development	GO:0007399	2.61774e-14	0	50	16.2228	1306	3.08208		protein-based cuticle development	GO:0007592	0.00145986	0.001	2	0.0574381	17	34.8201		cell recognition	GO:0008037	0.00288	0.002	3	0.286197	60	10.4823		regulation of mitotic cell cycle	GO:0007346	0.00491	0.003	5
regulation of cell communication	GO:0010646	0.000252765	0	5	0.591474	248	8.45346		border follicle cell migration	GO:0007298	0.00951337	0.005	4	0.831164	82	4.81253		neuroblast proliferation	GO:0007405	0.00247429	0.001	4	0.5714	46	7.00035		cell recognition	GO:0008037	4.63312e-05	0	4	0.202723	60	19.7314		neuron recognition	GO:0008038	0.00275	0.002	3	0.281427	59	10.66		gastrulation	GO:0007369	0.000114	0	5
negative regulation of cell communication	GO:0010648	0.00465918	0.001	3	0.343436	144	8.73524		ovarian nurse cell to oocyte transport	GO:0007300	0.0081533	0.006	3	0.415582	41	7.21879		axonogenesis	GO:0007409	5.00331e-10	0	19	3.26692	263	5.81588		neuron recognition	GO:0008038	4.33458e-05	0	4	0.199344	59	20.0658		Toll signaling pathway	GO:0008063	6.99e-05	0	4	0.224188	47	17.8422		ventral furrow formation	GO:0007370	0.00334	0.003	2
striated muscle tissue development	GO:0014706	0.0027222	0.005	3	0.283812	119	10.5704		oocyte construction	GO:0007308	0.000428596	0	7	1.36838	135	5.11554		axon guidance	GO:0007411	1.01178e-07	0	14	2.38497	192	5.87008		synaptic target recognition	GO:0008039	0.000230243	0	2	0.023651	7	84.563		regulation of actin polymerization or depolymerization	GO:0008064	3.78e-06	0	4	0.109709	23	36.4601		pattern specification process	GO:0007389	1.22e-05	0	13
cellular component organization	GO:0016043	6.64135e-06	0	15	4.81049	2017	3.11818		oocyte axis specification	GO:0007309	0.000374003	0	7	1.33797	132	5.2318		axon target recognition	GO:0007412	0.000616236	0	3	0.173904	14	17.2509		regulation of actin polymerization or depolymerization	GO:0008064	0.0026815	0.001	2	0.0777104	23	25.7366		protein localization	GO:0008104	0.000608	0	8	1.94137	407	4.1208		germ-band shortening	GO:0007390	0.00616	0.008	2
synaptic vesicle exocytosis	GO:0016079	0.00858547	0.006	2	0.140714	59	14.2133		oocyte dorsal/ventral axis specification	GO:0007310	0.0081533	0.005	3	0.415582	41	7.21879		axonal fasciculation	GO:0007413	0.000930984	0	3	0.198748	16	15.0945		axon cargo transport	GO:0008088	0.00163887	0.002	2	0.0608169	18	32.8856		actin polymerization or depolymerization	GO:0008154	1.3e-05	0	4	0.147868	31	27.0511		dorsal closure	GO:0007391	5.02e-13	0	12
vesicle-mediated transport	GO:0016192	0.000400053	0	6	1.02077	428	5.87792		oocyte anterior/posterior axis specification	GO:0007314	0.000392329	0.001	6	0.962934	95	6.23096		synapse assembly	GO:0007416	2.62043e-07	0	9	0.906787	73	9.92515		oocyte microtubule cytoskeleton polarization	GO:0008103	0.0020266	0.001	2	0.0675743	20	29.5971		insulin receptor signaling pathway	GO:0008286	0.00529	0.006	2	0.109709	23	18.2301		initiation of dorsal closure	GO:0007392	0.000149	0	3
regulation of striated muscle tissue development	GO:0016202	0.0057512	0.005	2	0.114479	48	17.4705		pole plasm assembly	GO:0007315	9.92464e-05	0	6	0.750075	74	7.99921		central nervous system development	GO:0007417	0.00140862	0.002	9	2.67067	215	3.36993		protein localization	GO:0008104	4.80408e-05	0	8	1.37514	407	5.8176		regulation of cell shape	GO:0008360	8.85e-07	0	7	0.534234	112	13.1029		dorsal closure, spreading of leading edge cells	GO:0007395	0.00023	0	2
morphogenesis of embryonic epithelium	GO:0016331	0.000175442	0	4	0.288582	121	13.8609		pole plasm RNA localization	GO:0007316	6.15833e-05	0	6	0.689258	68	8.70502		sensory organ development	GO:0007423	1.05091e-07	0	22	6.01212	484	3.65927		actin polymerization or depolymerization	GO:0008154	3.20388e-06	0	4	0.10474	31	38.1898		regulation of cell size	GO:0008361	0.00143	0	3	0.224188	47	13.3816		nervous system development	GO:0007399	6.8e-06	0	22
establishment or maintenance of polarity of larval imaginal disc epithelium	GO:0016336	0.00950719	0.01	1	0.0095399	4	104.823		regulation of pole plasm oskar mRNA localization	GO:0007317	0.00247809	0.004	3	0.273676	27	10.9619		open tracheal system development	GO:0007424	0.0028414	0.001	8	2.40982	194	3.31975		cell death	GO:0008219	0.00128262	0.003	5	0.827785	245	6.04022		imaginal disc-derived wing margin morphogenesis	GO:0008587	0.00331	0.002	3	0.300507	63	9.98313		axonogenesis	GO:0007409	4.73e-06	0	10
transmission of nerve impulse	GO:0019226	1.59955e-06	0	7	0.615323	258	11.3761		negative regulation of oskar mRNA translation	GO:0007319	0.00273697	0.004	2	0.0810891	8	24.6642		salivary gland development	GO:0007431	4.53271e-06	0	11	1.98748	160	5.53465		cell proliferation	GO:0008283	0.00577944	0.006	4	0.729802	216	5.48094		biosynthetic process	GO:0009058	0.000756	0.001	20	9.92149	2080	2.01583		axon guidance	GO:0007411	0.000185	0	7
sexual reproduction	GO:0019953	0.00229606	0.001	7	1.94852	817	3.59246		cellularization	GO:0007349	0.00123385	0	6	1.19606	118	5.01645		salivary gland morphogenesis	GO:0007435	5.29362e-06	0	10	1.63967	132	6.09879		intracellular mRNA localization	GO:0008298	9.28191e-06	0	5	0.290569	86	17.2076		macromolecule biosynthetic process	GO:0009059	0.000125	0	19	7.98967	1675	2.37807		axonal fasciculation	GO:0007413	0.00437	0.005	2
neurogenesis	GO:0022008	0.000686774	0.001	9	2.66402	1117	3.37836		blastoderm segmentation	GO:0007350	0.00210507	0.002	8	2.3009	227	3.47689		imaginal disc development	GO:0007444	4.61659e-08	0	23	6.24814	503	3.6811		maternal determination of anterior/posterior axis, embryo	GO:0008358	0.000325866	0	4	0.334493	99	11.9584		cellular response to starvation	GO:0009267	0.00168	0.002	2	0.0620093	13	32.2532		peripheral nervous system development	GO:0007422	0.0029	0.005	4
reproductive process	GO:0022414	0.00376058	0.003	8	2.72841	1144	2.93211		tripartite regional subdivision	GO:0007351	0.00109204	0	7	1.60151	158	4.37087		imaginal disc growth	GO:0007446	0.00120806	0.001	4	0.472026	38	8.47411		regulation of cell shape	GO:0008360	3.35826e-05	0	5	0.378416	112	13.213		response to external stimulus	GO:0009605	1.44e-06	0	11	1.8412	386	5.97436		sensory organ development	GO:0007423	0.00018	0	11
chaeta development	GO:0022416	5.30638e-05	0	4	0.212263	89	18.8446		ventral furrow formation	GO:0007370	0.00855146	0.005	2	0.141906	14	14.0938		wing disc morphogenesis	GO:0007472	3.98405e-07	0	15	3.08059	248	4.86919		larval chitin-based cuticle development	GO:0008363	0.00129084	0.001	2	0.0540594	16	36.9963		response to biotic stimulus	GO:0009607	0.00216	0.004	5	0.9206	193	5.43124		open tracheal system development	GO:0007424	0.000197	0	7
cellular component assembly	GO:0022607	0.00030424	0	7	1.38806	582	5.04303		pattern specification process	GO:0007389	0.000171564	0	15	5.14916	508	2.9131		imaginal disc-derived wing morphogenesis	GO:0007476	3.40631e-07	0	15	3.04333	245	4.92882		regulation of smoothened signaling pathway	GO:0008589	0.00368886	0.007	2	0.0912253	27	21.9237		response to red or far red light	GO:0009639	0.0095	0.011	1	0.0095399	2	104.823		tracheal outgrowth, open tracheal system	GO:0007426	0.000488	0.001	3
gland morphogenesis	GO:0022612	0.00364974	0.006	3	0.314817	132	9.52936		dorsal closure	GO:0007391	0.000415089	0	6	0.97307	96	6.16605		muscle organ development	GO:0007517	3.07013e-06	0	13	2.72036	219	4.77878		anterior/posterior axis specification, embryo	GO:0008595	0.00187992	0	4	0.533837	158	7.49293		anatomical structure morphogenesis	GO:0009653	2.9e-12	0	28	7.02614	1473	3.98512		salivary gland development	GO:0007431	0.000473	0.002	6
ribonucleoprotein complex assembly	GO:0022618	0.00402339	0.002	2	0.095399	40	20.9646		dorsal closure, spreading of leading edge cells	GO:0007395	0.000602395	0.001	2	0.0405446	4	49.3284		skeletal muscle tissue development	GO:0007519	9.19619e-07	0	10	1.35397	109	7.38569		response to external stimulus	GO:0009605	3.29139e-05	0	8	1.30418	386	6.13411		response to endogenous stimulus	GO:0009719	3.92e-06	0	6	0.429295	90	13.9764		salivary gland morphogenesis	GO:0007435	0.000167	0.001	6
regulation of signaling	GO:0023051	0.00237324	0.001	5	0.970685	407	5.151		nervous system development	GO:0007399	1.62762e-09	0	37	13.2378	1306	2.79503		neuromuscular junction development	GO:0007528	4.67239e-07	0	9	0.968896	78	9.28892		anatomical structure morphogenesis	GO:0009653	3.52054e-11	0	22	4.97685	1473	4.42047		response to hormone stimulus	GO:0009725	2.05e-05	0	5	0.338666	71	14.7638		hindgut morphogenesis	GO:0007442	0.00351	0.005	3
signaling	GO:0023052	8.82762e-10	0	17	3.55123	1489	4.78708		axonogenesis	GO:0007409	7.62288e-09	0	16	2.66581	263	6.00194		metamorphosis	GO:0007552	6.31603e-11	0	25	5.30408	427	4.71335		response to endogenous stimulus	GO:0009719	0.00338739	0.002	3	0.304084	90	9.86569		embryo development	GO:0009790	0.000499	0.001	10	2.90967	610	3.43682		Malpighian tubule morphogenesis	GO:0007443	0.00133	0.002	3
negative regulation of signaling	GO:0023057	0.00456925	0.001	3	0.341051	143	8.79633		axon guidance	GO:0007411	2.35145e-05	0	10	1.94614	192	5.13838		histolysis	GO:0007559	0.000680482	0.001	6	1.06827	86	5.61656		response to hormone stimulus	GO:0009725	0.00172172	0.002	3	0.239889	71	12.5058		post-embryonic development	GO:0009791	5.09e-08	0	14	2.39928	503	5.83507		imaginal disc development	GO:0007444	6.92e-09	0	17
signal release	GO:0023061	0.000149054	0	4	0.276657	116	14.4583		axon target recognition	GO:0007412	0.00855146	0.012	2	0.141906	14	14.0938		imaginal disc morphogenesis	GO:0007560	1.14204e-07	0	18	4.08675	329	4.40447		embryo development	GO:0009790	2.16176e-05	0	10	2.06102	610	4.85198		embryo development ending in birth or egg hatching	GO:0009792	0.00403	0.005	5	1.0637	223	4.70058		wing disc morphogenesis	GO:0007472	3.37e-08	0	12
establishment of cell polarity	GO:0030010	0.00212799	0.004	2	0.0691643	29	28.9167		synapse assembly	GO:0007416	4.48165e-08	0	9	0.739938	73	12.1632		eclosion	GO:0007562	0.00156767	0	3	0.236013	19	12.7112		post-embryonic development	GO:0009791	0.00123745	0.001	7	1.69949	503	4.11887		axis specification	GO:0009798	0.000515	0	6	1.02554	215	5.85058		imaginal disc-derived wing morphogenesis	GO:0007476	2.94e-08	0	12
actin filament-based process	GO:0030029	0.00987154	0.01	3	0.45076	189	6.65542		central nervous system development	GO:0007417	2.35528e-07	0	13	2.17927	215	5.9653		behavior	GO:0007610	6.61666e-10	0	26	6.40962	516	4.0564		embryo development ending in birth or egg hatching	GO:0009792	0.00084153	0.001	5	0.753453	223	6.63611		embryonic pattern specification	GO:0009880	0.00559	0.003	5	1.14956	241	4.3495		genital disc morphogenesis	GO:0007483	0.00437	0.003	2
actin cytoskeleton organization	GO:0030036	0.00945053	0.01	3	0.443605	186	6.76277		ventral cord development	GO:0007419	0.00442324	0.005	3	0.334493	33	8.96881		learning or memory	GO:0007611	4.9358e-05	0	8	1.3167	106	6.07577		axis specification	GO:0009798	0.000713481	0	5	0.726424	215	6.88304		post-embryonic morphogenesis	GO:0009886	4.16e-08	0	13	1.97476	414	6.58308		imaginal disc-derived genitalia development	GO:0007484	0.00822	0.006	2
cell differentiation	GO:0030154	1.13226e-05	0	14	4.3168	1810	3.24314		brain development	GO:0007420	2.45656e-06	0	9	1.17579	116	7.65441		learning	GO:0007612	1.63504e-05	0	7	0.819835	66	8.5383		embryonic pattern specification	GO:0009880	0.0084645	0.006	4	0.81427	241	4.91237		organ morphogenesis	GO:0009887	1.17e-09	0	17	2.90967	610	5.84259		imaginal disc-derived male genitalia development	GO:0007485	0.00682	0.006	2
neuron differentiation	GO:0030182	2.00373e-05	0	8	1.26881	532	6.30514		sensory organ development	GO:0007423	6.42757e-06	0	17	4.90589	484	3.46522		memory	GO:0007613	0.000799249	0.004	5	0.732883	59	6.82237		post-embryonic morphogenesis	GO:0009886	0.00235982	0.001	6	1.39879	414	4.28943		tissue development	GO:0009888	4.39e-05	0	11	2.63778	553	4.17017		mesodermal cell fate specification	GO:0007501	0.00205	0.003	2
border follicle cell delamination	GO:0030709	0.00950719	0.01	1	0.0095399	4	104.823		salivary gland development	GO:0007431	0.00564752	0.004	6	1.62178	160	3.69963		short-term memory	GO:0007614	0.00931252	0.014	2	0.149061	12	13.4173		organ morphogenesis	GO:0009887	2.94526e-06	0	11	2.06102	610	5.33717		regulation of biosynthetic process	GO:0009889	5.05e-09	0	19	4.13555	867	4.59431		muscle organ development	GO:0007517	8.39e-09	0	12
epithelial cell differentiation	GO:0030855	0.00171089	0.004	2	0.0620093	26	32.2532		Malpighian tubule morphogenesis	GO:0007443	0.00523003	0.004	3	0.354765	35	8.4563		anesthesia-resistant memory	GO:0007615	0.00407983	0.003	2	0.0993739	8	20.126		tissue development	GO:0009888	9.15125e-06	0	10	1.86843	553	5.35209		positive regulation of biosynthetic process	GO:0009891	3.15e-08	0	11	1.25927	264	8.73524		somatic muscle development	GO:0007525	0.00156	0.002	3
stress-activated protein kinase signaling cascade	GO:0031098	0.00749483	0.004	2	0.131174	55	15.247		imaginal disc development	GO:0007444	0.00052329	0	14	5.09848	503	2.74592		mating behavior	GO:0007617	0.0014988	0	6	1.24217	100	4.83024		anterior/posterior axis specification	GO:0009948	0.00210671	0	4	0.55073	163	7.26308		positive regulation of metabolic process	GO:0009893	9.48e-08	0	11	1.40237	294	7.84389		metamorphosis	GO:0007552	4.88e-09	0	16
regulation of vesicle fusion	GO:0031338	0.00475905	0.003	1	0.00476995	2	209.646		R7 cell fate commitment	GO:0007465	0.00135355	0.001	3	0.222995	22	13.4532		mating	GO:0007618	0.00304328	0.001	6	1.4285	115	4.20021		anterior/posterior pattern specification	GO:0009952	0.00395015	0.003	4	0.655471	194	6.10249		dorsal/ventral axis specification	GO:0009950	0.000297	0.001	4	0.324357	68	12.3321		imaginal disc morphogenesis	GO:0007560	1.12e-09	0	15
synaptic vesicle fusion to presynaptic membrane	GO:0031629	0.00950719	0.008	1	0.0095399	4	104.823		wing disc morphogenesis	GO:0007472	0.00363034	0.002	8	2.51376	248	3.18248		courtship behavior	GO:0007619	0.00221811	0.001	5	0.919209	74	5.43946		regulation of signal transduction	GO:0009966	0.00722367	0.008	5	1.23661	366	4.04331		anterior/posterior pattern specification	GO:0009952	0.00221	0.002	5	0.92537	194	5.40324		behavior	GO:0007610	0.00126	0	10
regulation of neurological system process	GO:0031644	0.00422357	0.002	2	0.097784	41	20.4533		imaginal disc-derived wing morphogenesis	GO:0007476	0.00337148	0.002	8	2.48335	245	3.22145		rhythmic behavior	GO:0007622	2.47182e-06	0	7	0.621087	50	11.2706		cellular process	GO:0009987	1.00344e-06	0	34	22.6678	6709	1.49993		dorsal/ventral pattern formation	GO:0009953	3.12e-05	0	6	0.615323	129	9.75097		rhythmic behavior	GO:0007622	0.000259	0	4
multicellular organismal process	GO:0032501	1.75176e-06	0	20	8.45474	3545	2.36554		muscle organ development	GO:0007517	2.91496e-07	0	13	2.21982	219	5.85634		circadian rhythm	GO:0007623	2.41551e-05	0	7	0.869522	70	8.0504		oocyte differentiation	GO:0009994	0.000162455	0	5	0.527079	156	9.48624		regulation of signal transduction	GO:0009966	0.0075	0.005	6	1.7458	366	3.43682		circadian rhythm	GO:0007623	0.000939	0.001	4
developmental process	GO:0032502	1.03412e-06	0	19	7.25986	3044	2.61713		skeletal muscle tissue development	GO:0007519	1.4566e-06	0	9	1.10484	109	8.14598		locomotory behavior	GO:0007626	3.77209e-06	0	11	1.95021	157	5.64041		regulation of cellular ketone metabolic process	GO:0010565	0.00673527	0.007	1	0.00675743	2	147.985		negative regulation of signal transduction	GO:0009968	0.000481	0.001	5	0.658253	138	7.59586		cell recognition	GO:0008037	0.00621	0.007	3
multicellular organism reproduction	GO:0032504	0.005224	0.004	7	2.2538	945	3.10586		neuromuscular junction development	GO:0007528	8.07392e-08	0	9	0.790619	78	11.3835		chemosensory behavior	GO:0007635	0.000617645	0	7	1.45334	117	4.81648		positive regulation of organelle organization	GO:0010638	4.4964e-05	0	3	0.070953	21	42.2815		cellular process	GO:0009987	1.04e-06	0	46	32.0016	6709	1.43743		neuron recognition	GO:0008038	0.00592	0.007	3
regulation of monooxygenase activity	GO:0032768	0.00475905	0.005	1	0.00476995	2	209.646		metamorphosis	GO:0007552	2.3463e-07	0	18	4.32813	427	4.15884		cell recognition	GO:0008037	0.000863339	0	5	0.745305	60	6.70867		regulation of cell communication	GO:0010646	0.000158873	0.001	6	0.837921	248	7.16058		response to extracellular stimulus	GO:0009991	0.00171	0.003	3	0.238497	50	12.5787		protein localization	GO:0008104	0.000902	0	9
secretion by cell	GO:0032940	3.27367e-05	0	5	0.383981	161	13.0215		imaginal disc morphogenesis	GO:0007560	0.000117434	0	12	3.33479	329	3.59843		neuron recognition	GO:0008038	0.000799249	0	5	0.732883	59	6.82237		negative regulation of cell communication	GO:0010648	0.00133601	0.001	4	0.486535	144	8.22141		oocyte differentiation	GO:0009994	0.00637	0.006	4	0.744112	156	5.37553		cell death	GO:0008219	0.000806	0	7
cellular component morphogenesis	GO:0032989	0.000537766	0.001	7	1.524	639	4.59318		imaginal disc eversion	GO:0007561	0.00273697	0.001	2	0.0810891	8	24.6642		male courtship behavior	GO:0008049	0.00474663	0.002	4	0.683196	55	5.85484		negative regulation of cell development	GO:0010721	0.00316623	0.001	2	0.0844679	25	23.6776		glial cell differentiation	GO:0010001	0.00725	0.01	2	0.128789	27	15.5293		head involution	GO:0008258	0.00275	0.003	3
macromolecule localization	GO:0033036	0.00862376	0.006	5	1.31412	551	3.80482		aging	GO:0007568	0.00128885	0.001	6	1.2062	119	4.9743		eclosion rhythm	GO:0008062	0.00782369	0.01	2	0.136639	11	14.6371		regulation of cell morphogenesis involved in differentiation	GO:0010769	0.000453866	0.001	3	0.152042	45	19.7314		response to organic substance	GO:0010033	0.000421	0.001	6	0.98738	207	6.07669		intracellular mRNA localization	GO:0008298	0.00202	0	4
Arp2/3 complex-mediated actin nucleation	GO:0034314	0.00713857	0.005	1	0.00715492	3	139.764		behavior	GO:0007610	3.59422e-08	0	21	5.23025	516	4.0151		regulation of actin polymerization or depolymerization	GO:0008064	0.00276316	0.002	3	0.2857	23	10.5005		microtubule-based transport	GO:0010970	0.00396423	0.003	2	0.094604	28	21.1408		response to red light	GO:0010114	0.0095	0.011	1	0.0095399	2	104.823		glial cell migration	GO:0008347	1.35e-05	0	4
cellular macromolecular complex assembly	GO:0034622	0.00774805	0.006	3	0.412601	173	7.27095		learning or memory	GO:0007611	9.58271e-05	0.001	7	1.07443	106	6.51508		axon cargo transport	GO:0008088	0.00133217	0.002	3	0.223591	18	13.4173		regulation of neuron projection development	GO:0010975	0.000549395	0.001	3	0.162178	48	18.4982		formation of organ boundary	GO:0010160	0.0011	0.003	3	0.205108	43	14.6265		regulation of cell shape	GO:0008360	0.000657	0	5
cuticle pattern formation	GO:0035017	0.00184508	0.002	2	0.0643943	27	31.0586		learning	GO:0007612	0.00443225	0.006	4	0.668985	66	5.9792		protein localization	GO:0008104	4.16308e-05	0	16	5.05565	407	3.16478		programmed cell death	GO:0012501	0.00106493	0.001	5	0.793998	235	6.29725		membrane invagination	GO:0010324	0.00184	0.005	5	0.887211	186	5.63564		epidermis development	GO:0008544	1.01e-07	0	7
exocrine system development	GO:0035272	0.00624636	0.01	3	0.381596	160	7.86172		memory	GO:0007613	2.72862e-05	0	6	0.598032	59	10.0329		asymmetric protein localization	GO:0008105	9.86362e-05	0	5	0.472026	38	10.5926		striated muscle tissue development	GO:0014706	0.00738784	0.002	3	0.402067	119	7.46144		gene expression	GO:0010467	2.67e-05	0	22	9.28709	1947	2.36888		imaginal disc-derived wing margin morphogenesis	GO:0008587	0.00711	0.01	3
intracellular signal transduction	GO:0035556	0.00194588	0.002	5	0.927755	389	5.38935		short-term memory	GO:0007614	0.00628456	0.004	2	0.121634	12	16.4428		metabolic process	GO:0008152	0.00423073	0.005	79	63.9596	5149	1.23516		cellular component organization	GO:0016043	1.50904e-13	0	27	6.81487	2017	3.96193		regulation of gene expression	GO:0010468	7.09e-09	0	20	4.73179	992	4.22673		response to temperature stimulus	GO:0009266	3.77e-06	0	7
multicellular organismal signaling	GO:0035637	1.59955e-06	0	7	0.615323	258	11.3761		anesthesia-resistant memory	GO:0007615	0.00273697	0.002	2	0.0810891	8	24.6642		actin polymerization or depolymerization	GO:0008154	0.00652562	0.004	3	0.385074	31	7.79071		Wnt receptor signaling pathway	GO:0016055	0.000207232	0	4	0.297327	88	13.4532		regulation of macromolecule biosynthetic process	GO:0010556	1.77e-08	0	18	3.95906	830	4.54654		response to external stimulus	GO:0009605	7.95e-08	0	14
growth	GO:0040007	0.00040754	0	5	0.655868	275	7.62348		courtship behavior	GO:0007619	0.00665374	0.005	4	0.750075	74	5.3328		cell death	GO:0008219	5.11452e-05	0	12	3.04333	245	3.94305		vesicle-mediated transport	GO:0016192	0.00278826	0.003	6	1.44609	428	4.14912		positive regulation of macromolecule biosynthetic process	GO:0010557	8.64e-08	0	10	1.08278	227	9.2355		response to wounding	GO:0009611	0.00112	0.001	3
regulation of growth	GO:0040008	0.00624636	0.005	3	0.381596	160	7.86172		rhythmic behavior	GO:0007622	0.000143051	0	5	0.506807	50	9.86569		cell proliferation	GO:0008283	0.00145473	0.001	9	2.6831	216	3.35433		axon choice point recognition	GO:0016198	0.00316623	0.002	2	0.0844679	25	23.6776		regulation of lamellipodium assembly	GO:0010591	0.000461	0.002	2	0.0333896	7	59.8988		response to abiotic stimulus	GO:0009628	3.85e-05	0	9
locomotion	GO:0040011	0.00418466	0.002	5	1.10663	464	4.51823		circadian rhythm	GO:0007623	0.000696321	0	5	0.70953	70	7.04692		negative regulation of cell proliferation	GO:0008285	0.000142968	0	5	0.509291	41	9.81756		axon midline choice point recognition	GO:0016199	0.0020266	0	2	0.0675743	20	29.5971		positive regulation of macromolecule metabolic process	GO:0010604	2.96e-07	0	10	1.23542	259	8.09443		anatomical structure morphogenesis	GO:0009653	1.3e-11	0	32
olfactory behavior	GO:0042048	8.3738e-05	0	4	0.238497	100	16.7717		locomotory behavior	GO:0007626	4.93021e-07	0	11	1.59137	157	6.91226		torso signaling pathway	GO:0008293	0.00845606	0.012	3	0.422339	34	7.10329		muscle attachment	GO:0016203	0.00484583	0.003	2	0.10474	31	19.0949		positive regulation of gene expression	GO:0010628	5.65e-08	0	10	1.03508	217	9.6611		catechol-containing compound metabolic process	GO:0009712	0.00205	0.003	2
response to chemical stimulus	GO:0042221	0.000103523	0	8	1.59555	669	5.01395		chemosensory behavior	GO:0007635	0.00118066	0.003	6	1.18593	117	5.05933		intracellular mRNA localization	GO:0008298	0.000680482	0	6	1.06827	86	5.61656		death	GO:0016265	0.00137836	0.003	5	0.8413	249	5.94318		regulation of cell communication	GO:0010646	1.95e-05	0	8	1.18295	248	6.76277		embryo development	GO:0009790	3.8e-10	0	20
cuticle development	GO:0042335	0.00278764	0.003	3	0.286197	120	10.4823		cell recognition	GO:0008037	0.00314076	0.01	4	0.608169	60	6.57712		associative learning	GO:0008306	7.69631e-06	0	7	0.732883	59	9.55132		dephosphorylation	GO:0016311	0.00688574	0.005	3	0.391931	116	7.65441		negative regulation of cell communication	GO:0010648	0.000584	0.001	5	0.686873	144	7.27937		post-embryonic development	GO:0009791	4.95e-08	0	16
serotonin biosynthetic process	GO:0042427	0.00713857	0.005	1	0.00715492	3	139.764		neuron recognition	GO:0008038	0.00295408	0.01	4	0.598032	59	6.6886		olfactory learning	GO:0008355	0.000486124	0	5	0.658352	53	7.59472		endoplasmic reticulum membrane fusion	GO:0016320	0.00673527	0.008	1	0.00675743	2	147.985		epithelial structure maintenance	GO:0010669	0.00195	0.003	2	0.0667793	14	29.9494		embryo development ending in birth or egg hatching	GO:0009792	6.56e-11	0	14
serotonin metabolic process	GO:0042428	0.00950719	0.008	1	0.0095399	4	104.823		motor axon guidance	GO:0008045	0.00709265	0.009	3	0.39531	39	7.58899		maternal determination of anterior/posterior axis, embryo	GO:0008358	0.000222854	0	7	1.22975	99	5.6922		oocyte microtubule cytoskeleton organization	GO:0016325	0.00547917	0.007	2	0.111498	33	17.9376		negative regulation of intracellular protein kinase cascade	GO:0010741	0.00442	0.007	2	0.100169	21	19.9663		axis specification	GO:0009798	5.38e-05	0	8
muscle cell differentiation	GO:0042692	0.00484225	0.007	3	0.348206	146	8.61558		eclosion rhythm	GO:0008062	0.00527184	0.008	2	0.111498	11	17.9376		regulation of cell shape	GO:0008360	1.2675e-07	0	11	1.39124	112	7.90664		morphogenesis of embryonic epithelium	GO:0016331	4.86951e-05	0	5	0.408824	121	12.2302		regulation of cell-substrate adhesion	GO:0010810	0.0095	0.01	1	0.0095399	2	104.823		unidimensional cell growth	GO:0009826	0.00494	0.009	2
regulation of circadian rhythm	GO:0042752	0.0029191	0.001	2	0.0810891	34	24.6642		regulation of actin polymerization or depolymerization	GO:0008064	7.59737e-05	0	4	0.233131	23	17.1577		RNA splicing	GO:0008380	0.000381116	0.001	11	3.22965	260	3.40594		cell-cell adhesion	GO:0016337	0.00193928	0.001	3	0.250025	74	11.9988		cellular component assembly involved in morphogenesis	GO:0010927	0.00595	0.005	4	0.729802	153	5.48094		post-embryonic morphogenesis	GO:0009886	3.13e-09	0	16
negative regulation of JUN kinase activity	GO:0043508	0.00950719	0.007	1	0.0095399	4	104.823		axon cargo transport	GO:0008088	7.48063e-07	0	5	0.182451	18	27.4047		chaeta morphogenesis	GO:0008407	0.000275747	0	5	0.583822	47	8.56426		dendrite development	GO:0016358	1.14119e-05	0	6	0.523701	155	11.4569		regulation of metal ion transport	GO:0010959	0.00195	0.001	2	0.0667793	14	29.9494		organ morphogenesis	GO:0009887	3.8e-10	0	20
regulation of system process	GO:0044057	0.00944746	0.005	2	0.147868	62	13.5255		protein localization	GO:0008104	0.000226253	0.001	13	4.12541	407	3.1512		epidermis development	GO:0008544	0.00100292	0.003	5	0.770148	62	6.49226		male courtship behavior, orientation prior to leg tapping and wing vibration	GO:0016543	0.00673527	0.011	1	0.00675743	2	147.985		regulation of neuron projection development	GO:0010975	0.00152	0	3	0.228958	48	13.1029		tissue development	GO:0009888	1.83e-07	0	16
cellular component biogenesis	GO:0044085	0.000507915	0	7	1.50969	633	4.63672		actin polymerization or depolymerization	GO:0008154	0.000253659	0	4	0.31422	31	12.7299		regulation of synaptic growth at neuromuscular junction	GO:0008582	0.000126784	0.001	5	0.49687	40	10.063		peptidyl-tyrosine phosphorylation	GO:0018108	0.000164809	0.001	2	0.0202723	6	98.6569		dopamine transport	GO:0015872	0.0095	0.016	1	0.0095399	2	104.823		regulation of biosynthetic process	GO:0009889	7.71e-07	0	19
cellular protein metabolic process	GO:0044267	0.00831557	0.01	9	3.79926	1593	2.36888		cell death	GO:0008219	0.00337148	0.004	8	2.48335	245	3.22145		imaginal disc-derived wing vein morphogenesis	GO:0008586	0.00228078	0	4	0.558978	45	7.15591		peptidyl-tyrosine modification	GO:0018212	0.000230243	0.001	2	0.023651	7	84.563		cellular component organization	GO:0016043	9.96e-10	0	29	9.62099	2017	3.01424		negative regulation of biosynthetic process	GO:0009890	0.000629	0.001	8
cell fate commitment	GO:0045165	0.00301515	0.005	5	1.02554	430	4.87548		cell proliferation	GO:0008283	6.41613e-05	0	10	2.18941	216	4.56745		regulation of smoothened signaling pathway	GO:0008589	0.00440144	0.005	3	0.335387	27	8.94489		molting cycle, protein-based cuticle	GO:0018988	0.00179244	0.004	3	0.243267	72	12.3321		cellular membrane organization	GO:0016044	0.0015	0.005	6	1.25927	264	4.76468		positive regulation of biosynthetic process	GO:0009891	4.89e-06	0	10
locomotor rhythm	GO:0045475	0.00275138	0.002	2	0.0787042	33	25.4116		intracellular mRNA localization	GO:0008298	2.49249e-05	0	7	0.871708	86	8.03021		anterior/posterior axis specification, embryo	GO:0008595	0.000769802	0.002	8	1.96264	158	4.07615		pole plasm mRNA localization	GO:0019094	7.59126e-05	0	4	0.229753	68	17.41		RNA metabolic process	GO:0016070	4.61e-05	0	17	6.096	1278	2.78872		negative regulation of metabolic process	GO:0009892	0.000289	0.001	10
regulation of cell differentiation	GO:0045595	0.00248202	0.002	4	0.584319	245	6.84558		associative learning	GO:0008306	0.00295408	0.003	4	0.598032	59	6.6886		catabolic process	GO:0009056	0.00219884	0	15	6.54626	527	2.29139		sexual reproduction	GO:0019953	7.76253e-06	0	12	2.76041	817	4.34718		vesicle-mediated transport	GO:0016192	0.0039	0.005	7	2.04154	428	3.42879		positive regulation of metabolic process	GO:0009893	1.26e-05	0	10
negative regulation of synaptic growth at neuromuscular junction	GO:0045886	0.000295923	0	2	0.0262347	11	76.2348		determination of adult lifespan	GO:0008340	0.00123385	0.001	6	1.19606	118	5.01645		response to radiation	GO:0009314	0.00688898	0.006	6	1.68936	136	3.55165		developmental maturation	GO:0021700	0.000308341	0.001	5	0.60479	179	8.26733		muscle attachment	GO:0016203	0.00949	0.005	2	0.147868	31	13.5255		epidermal cell differentiation	GO:0009913	1.18e-08	0	7
negative regulation of growth	GO:0045926	0.00463758	0.005	2	0.102554	43	19.5019		adult locomotory behavior	GO:0008344	0.00185626	0.001	5	0.881844	87	5.66993		response to light stimulus	GO:0009416	0.0040758	0.004	6	1.51545	122	3.95921		neurogenesis	GO:0022008	1.93762e-08	0	17	3.77402	1117	4.50448		regulation of macroautophagy	GO:0016241	0.0095	0.01	1	0.0095399	2	104.823		dorsal/ventral axis specification	GO:0009950	6.3e-05	0	5
indolalkylamine biosynthetic process	GO:0046219	0.00713857	0.005	1	0.00715492	3	139.764		olfactory learning	GO:0008355	0.00199075	0.003	4	0.537216	53	7.4458		response to external stimulus	GO:0009605	1.72985e-09	0	22	4.79479	386	4.58831		cell cycle process	GO:0022402	0.000347618	0	9	2.32793	689	3.86609		phosphorylation	GO:0016310	0.00405	0.002	7	2.05585	431	3.40492		dorsal/ventral pattern formation	GO:0009953	1.47e-05	0	7
acetyl-CoA catabolic process	GO:0046356	0.00382778	0.002	2	0.093014	39	21.5021		asymmetric cell division	GO:0008356	0.000609389	0.001	5	0.689258	68	7.25418		response to abiotic stimulus	GO:0009628	0.000477174	0	11	3.31661	267	3.31664		cell cycle phase	GO:0022403	0.00361382	0.003	7	2.05088	607	3.41317		calcium-dependent cell-matrix adhesion	GO:0016340	0.0095	0.009	1	0.0095399	2	104.823		regulation of signal transduction	GO:0009966	1.43e-05	0	11
photoreceptor cell differentiation	GO:0046530	0.00624636	0.008	3	0.381596	160	7.86172		maternal determination of anterior/posterior axis, embryo	GO:0008358	6.20225e-05	0	7	1.00348	99	6.97574		anatomical structure morphogenesis	GO:0009653	3.76827e-22	0	64	18.2972	1473	3.4978		molting cycle process	GO:0022404	0.000484412	0.003	3	0.155421	46	19.3024		dendrite development	GO:0016358	8.72e-05	0	6	0.739342	155	8.11532		negative regulation of signal transduction	GO:0009968	0.000213	0.001	6
secretion	GO:0046903	4.01582e-05	0	5	0.400676	168	12.4789		regulation of cell shape	GO:0008360	1.50732e-08	0	11	1.13525	112	9.68951		response to endogenous stimulus	GO:0009719	0.000122627	0	7	1.11796	90	6.26142		regulation of cell-cell adhesion	GO:0022407	0.00145986	0	2	0.0574381	17	34.8201		cell migration	GO:0016477	6.64e-05	0	7	1.03031	216	6.79408		cellular process	GO:0009987	3.88e-09	0	61
positive phototaxis	GO:0046956	0.00475905	0.001	1	0.00476995	2	209.646		epidermis development	GO:0008544	0.00353798	0.004	4	0.628441	62	6.36496		embryo development	GO:0009790	9.37584e-08	0	25	7.57726	610	3.29934		reproductive process	GO:0022414	8.59042e-06	0	14	3.86525	1144	3.62202		covalent chromatin modification	GO:0016569	0.00411	0.008	3	0.324357	68	9.24908		oocyte differentiation	GO:0009994	0.00286	0.002	5
habituation	GO:0046959	0.00950719	0.008	1	0.0095399	4	104.823		regulation of synaptic growth at neuromuscular junction	GO:0008582	0.000687084	0.001	4	0.405446	40	9.86569		post-embryonic development	GO:0009791	1.21625e-11	0	28	6.24814	503	4.48134		regulation of anatomical structure morphogenesis	GO:0022603	3.76271e-06	0	7	0.675743	200	10.359		histone modification	GO:0016570	0.00411	0.008	3	0.324357	68	9.24908		response to organic substance	GO:0010033	0.00939	0.013	5
regulation of nuclear mRNA splicing, via spliceosome	GO:0048024	0.00886864	0.008	2	0.143098	60	13.9764		anterior/posterior axis specification, embryo	GO:0008595	0.00109204	0	7	1.60151	158	4.37087		embryo development ending in birth or egg hatching	GO:0009792	9.99884e-05	0	11	2.77005	223	3.97105		regulation of cell morphogenesis	GO:0022604	4.75631e-07	0	7	0.496671	147	14.0938		protein import	GO:0017038	7.57e-05	0	5	0.443605	93	11.2713		regulation of gene expression	GO:0010468	2.33e-05	0	18
cell development	GO:0048468	9.47978e-07	0	12	2.43506	1021	4.92801		catabolic process	GO:0009056	0.000828575	0.001	14	5.34175	527	2.62087		axis specification	GO:0009798	7.20523e-05	0	11	2.67067	215	4.11881		cellular component assembly	GO:0022607	1.90423e-09	0	14	1.96641	582	7.11957		regulation of nucleobase-containing compound metabolic process	GO:0019219	3.24e-07	0	17	4.24525	890	4.00447		regulation of macromolecule biosynthetic process	GO:0010556	3.61e-05	0	16
oogenesis	GO:0048477	0.00188268	0.001	6	1.37136	575	4.37522		aerobic respiration	GO:0009060	0.0081533	0.008	3	0.415582	41	7.21879		embryonic pattern specification	GO:0009880	4.35722e-05	0	12	2.99364	241	4.0085		biological adhesion	GO:0022610	0.00050184	0	5	0.672364	199	7.43645		regulation of metabolic process	GO:0019222	1.7e-09	0	23	5.96244	1250	3.85748		positive regulation of macromolecule biosynthetic process	GO:0010557	7.88e-05	0	8
rhythmic process	GO:0048511	0.000612525	0	3	0.169333	71	17.7165		coenzyme catabolic process	GO:0009109	0.00761201	0.006	3	0.405446	40	7.39926		post-embryonic morphogenesis	GO:0009886	1.98422e-10	0	24	5.1426	414	4.6669		gland morphogenesis	GO:0022612	0.00981198	0.012	3	0.44599	132	6.7266		antifungal humoral response	GO:0019732	0.00168	0	2	0.0620093	13	32.2532		negative regulation of macromolecule biosynthetic process	GO:0010558	0.00278	0.004	7
circadian behavior	GO:0048512	0.000180426	0	3	0.112094	47	26.7633		response to temperature stimulus	GO:0009266	1.04729e-05	0	8	1.06429	105	7.51671		organ morphogenesis	GO:0009887	4.37245e-11	0	30	7.57726	610	3.95921		regulation of signaling	GO:0023051	0.00216536	0.001	6	1.37514	407	4.3632		sexual reproduction	GO:0019953	3.31e-06	0	15	3.89705	817	3.84907		positive regulation of macromolecule metabolic process	GO:0010604	0.000197	0	8
organ development	GO:0048513	3.70786e-05	0	11	2.8572	1198	3.84992		response to heat	GO:0009408	0.001277	0	5	0.810891	80	6.16605		tissue development	GO:0009888	1.0095e-13	0	32	6.86922	553	4.65846		signaling	GO:0023052	2.15466e-07	0	18	5.03091	1489	3.57788		neurogenesis	GO:0022008	8.71e-09	0	21	5.32803	1117	3.94142		negative regulation of macromolecule metabolic process	GO:0010605	0.00102	0.003	9
negative regulation of biological process	GO:0048519	0.00254882	0.002	7	1.9843	832	3.52769		response to external stimulus	GO:0009605	1.48986e-06	0	16	3.91255	386	4.0894		regulation of biosynthetic process	GO:0009889	0.00219213	0.004	21	10.7697	867	1.94992		negative regulation of signaling	GO:0023057	0.001302	0.001	4	0.483156	143	8.2789		cellular process involved in reproduction in multicellular organism	GO:0022412	0.00716	0.005	3	0.395906	83	7.57756		regulation of intracellular protein kinase cascade	GO:0010627	3.43e-05	0	5
negative regulation of cellular process	GO:0048523	0.00611563	0.004	6	1.73626	728	3.4557		response to abiotic stimulus	GO:0009628	0.000363228	0.001	10	2.70635	267	3.69501		negative regulation of metabolic process	GO:0009892	0.0024435	0.001	13	5.30408	427	2.45094		establishment of cell polarity	GO:0030010	0.00012127	0	3	0.0979827	29	30.6176		reproductive process	GO:0022414	2.28e-06	0	18	5.45682	1144	3.29862		positive regulation of gene expression	GO:0010628	0.000391	0	7
post-embryonic organ morphogenesis	GO:0048563	0.00710212	0.016	4	0.784657	329	5.09777		anatomical structure morphogenesis	GO:0009653	4.5635e-25	0	60	14.9305	1473	4.01861		epidermal cell differentiation	GO:0009913	0.00247429	0.003	4	0.5714	46	7.00035		actin filament-based process	GO:0030029	1.59586e-07	0	8	0.638577	189	12.5279		chaeta development	GO:0022416	0.00868	0.005	3	0.424525	89	7.06671		negative regulation of gene expression	GO:0010629	0.00035	0.002	9
post-embryonic organ development	GO:0048569	0.00863316	0.018	4	0.829971	348	4.81944		response to endogenous stimulus	GO:0009719	3.35305e-05	0	7	0.912253	90	7.67331		anterior/posterior axis specification	GO:0009948	0.0009434	0.002	8	2.02474	163	3.95112		cell projection organization	GO:0030030	1.37649e-09	0	13	1.56772	464	8.29228		regulation of anatomical structure morphogenesis	GO:0022603	4.04e-06	0	8	0.95399	200	8.38583		regulation of cell communication	GO:0010646	0.000866	0	7
negative regulation of response to stimulus	GO:0048585	0.00484225	0.002	3	0.348206	146	8.61558		response to hormone stimulus	GO:0009725	7.86309e-05	0	6	0.719666	71	8.3372		dorsal/ventral axis specification	GO:0009950	0.000189984	0	6	0.844679	68	7.10329		actin cytoskeleton organization	GO:0030036	1.41049e-07	0	8	0.628441	186	12.7299		regulation of cell morphogenesis	GO:0022604	3.94e-07	0	8	0.701183	147	11.4093		negative regulation of cell communication	GO:0010648	3.01e-05	0	7
developmental cell growth	GO:0048588	0.00485136	0.006	2	0.104939	44	19.0587		hormone-mediated signaling pathway	GO:0009755	0.00154517	0.002	3	0.233131	23	12.8683		anterior/posterior pattern specification	GO:0009952	0.000681386	0.001	9	2.40982	194	3.73472		actin filament polymerization	GO:0030041	7.61021e-07	0	4	0.0743317	22	53.8128		cellular component assembly	GO:0022607	4.17e-08	0	15	2.77611	582	5.40324		negative regulation of intracellular protein kinase cascade	GO:0010741	0.000287	0.002	3
developmental growth	GO:0048589	4.37122e-05	0	5	0.407831	171	12.26		embryo development	GO:0009790	1.37438e-07	0	22	6.18305	610	3.55812		dorsal/ventral pattern formation	GO:0009953	5.3781e-07	0	11	1.6024	129	6.86468		cell differentiation	GO:0030154	1.69856e-08	0	21	6.11547	1810	3.43391		biological adhesion	GO:0022610	0.00247	0.002	5	0.94922	199	5.26748		regulation of cell morphogenesis involved in differentiation	GO:0010769	0.00275	0.003	3
eye morphogenesis	GO:0048592	0.00576431	0.003	4	0.739342	310	5.41022		post-embryonic development	GO:0009791	1.17708e-07	0	20	5.09848	503	3.92274		regulation of signal transduction	GO:0009966	5.56725e-07	0	18	4.54636	366	3.95921		regulation of cell adhesion	GO:0030155	0.0026815	0.002	2	0.0777104	23	25.7366		gland morphogenesis	GO:0022612	3.55e-05	0	6	0.629633	132	9.52936		cellular component assembly involved in morphogenesis	GO:0010927	0.00263	0.002	5
embryonic morphogenesis	GO:0048598	0.0019706	0.002	4	0.548544	230	7.29203		embryo development ending in birth or egg hatching	GO:0009792	8.38025e-05	0	10	2.26036	223	4.42407		negative regulation of signal transduction	GO:0009968	1.41954e-08	0	13	1.7142	138	7.58371		neuron differentiation	GO:0030182	2.7123e-12	0	16	1.79748	532	8.90137		regulation of transmembrane transporter activity	GO:0022898	0.000461	0	2	0.0333896	7	59.8988		regulation of cell death	GO:0010941	0.00104	0	5
multicellular organismal reproductive process	GO:0048609	0.00362059	0.001	7	2.1107	885	3.31643		axis specification	GO:0009798	0.000321774	0	9	2.17927	215	4.12982		cellular process	GO:0009987	5.97837e-15	0	119	83.3375	6709	1.42793		cytoskeleton-dependent intracellular transport	GO:0030705	0.00424889	0.003	2	0.0979827	29	20.4118		regulation of signaling	GO:0023051	0.000608	0.001	8	1.94137	407	4.1208		positive regulation of cell death	GO:0010942	0.00438	0.002	3
cellular process involved in reproduction	GO:0048610	0.00160454	0.001	7	1.83166	768	3.82167		embryonic pattern specification	GO:0009880	0.000737229	0	9	2.44281	241	3.68428		oocyte differentiation	GO:0009994	0.000135619	0	9	1.93779	156	4.64446		regulation of actin filament length	GO:0030832	0.0026815	0.001	2	0.0777104	23	25.7366		signaling	GO:0023052	2.69e-07	0	22	7.10245	1489	3.09752		regulation of neuron projection development	GO:0010975	0.00331	0.005	3
regulation of muscle organ development	GO:0048634	0.00749483	0.006	2	0.131174	55	15.247		post-embryonic morphogenesis	GO:0009886	1.66427e-05	0	15	4.19636	414	3.57452		response to organic substance	GO:0010033	5.10982e-05	0	11	2.5713	207	4.27799		regulation of actin filament polymerization	GO:0030833	0.00163887	0.001	2	0.0608169	18	32.8856		negative regulation of signaling	GO:0023057	0.000566	0.001	5	0.682103	143	7.33027		programmed cell death	GO:0012501	0.00063	0	7
negative regulation of developmental growth	GO:0048640	0.000814873	0	2	0.0429295	18	46.588		organ morphogenesis	GO:0009887	6.03881e-07	0	21	6.18305	610	3.39638		regulation of gene expression	GO:0010468	8.70616e-06	0	29	12.3224	992	2.35344		positive regulation of actin filament polymerization	GO:0030838	0.000230243	0	2	0.023651	7	84.563		establishment of cell polarity	GO:0030010	0.000341	0.002	3	0.138329	29	21.6875		induction of programmed cell death	GO:0012502	0.00156	0.001	3
regulation of skeletal muscle tissue development	GO:0048641	0.00402339	0.002	2	0.095399	40	20.9646		tissue development	GO:0009888	8.5044e-10	0	24	5.60529	553	4.28167		regulation of macromolecule biosynthetic process	GO:0010556	0.001278	0.002	21	10.31	830	2.03685		epithelial cell differentiation	GO:0030855	0.00342284	0.001	2	0.0878466	26	22.767		actin filament-based process	GO:0030029	2.65e-06	0	8	0.90152	189	8.8739		cellular component organization	GO:0016043	8.95e-11	0	36
neuron development	GO:0048666	0.00414621	0.002	5	1.10424	463	4.52799		regulation of biosynthetic process	GO:0009889	4.1377e-06	0	24	8.78804	867	2.73099		positive regulation of macromolecule metabolic process	GO:0010604	0.00491661	0.002	9	3.21723	259	2.79744		establishment or maintenance of microtubule cytoskeleton polarity	GO:0030951	0.00759276	0.008	2	0.13177	39	15.178		cell projection organization	GO:0030030	8.53e-06	0	11	2.21326	464	4.97005		cell growth	GO:0016049	0.00279	0.005	4
response to axon injury	GO:0048678	0.00950719	0.007	1	0.0095399	4	104.823		negative regulation of biosynthetic process	GO:0009890	1.29882e-05	0	13	3.12193	308	4.16409		negative regulation of macromolecule metabolic process	GO:0010605	0.00529358	0.006	12	5.1426	414	2.33345		establishment or maintenance of cytoskeleton polarity	GO:0030952	0.00797554	0.008	2	0.135149	40	14.7985		cell projection assembly	GO:0030031	2.27e-06	0	6	0.391136	82	15.3399		Wnt receptor signaling pathway	GO:0016055	0.0022	0.001	4
generation of neurons	GO:0048699	4.13213e-05	0	8	1.40237	588	5.70465		positive regulation of biosynthetic process	GO:0009891	0.000332016	0	10	2.67594	264	3.737		posttranscriptional regulation of gene expression	GO:0010608	0.000649925	0	7	1.46577	118	4.77566		microtubule organizing center organization	GO:0031023	4.67957e-05	0	5	0.405446	120	12.3321		lamellipodium assembly	GO:0030032	0.00168	0.004	2	0.0620093	13	32.2532		RNA metabolic process	GO:0016070	0.000609	0	18
instar larval or pupal morphogenesis	GO:0048707	0.00232263	0.003	5	0.965915	405	5.17644		negative regulation of metabolic process	GO:0009892	5.50073e-06	0	16	4.32813	427	3.69674		regulation of cell communication	GO:0010646	2.27317e-11	0	20	3.08059	248	6.49226		neuron projection development	GO:0031175	9.91912e-11	0	13	1.26702	375	10.2603		actin cytoskeleton organization	GO:0030036	2.35e-06	0	8	0.887211	186	9.01703		muscle attachment	GO:0016203	1.23e-06	0	5
tissue morphogenesis	GO:0048729	0.00449621	0.005	4	0.689258	289	5.80334		positive regulation of metabolic process	GO:0009893	0.00018402	0	11	2.98003	294	3.69124		negative regulation of cell communication	GO:0010648	2.37727e-08	0	13	1.78873	144	7.26772		retinal ganglion cell axon guidance	GO:0031290	0.000597899	0.001	2	0.0371659	11	53.8128		actin filament polymerization	GO:0030041	0.00484	0.008	2	0.104939	22	19.0587		determination of muscle attachment site	GO:0016204	0.00023	0.004	2
system development	GO:0048731	1.01707e-07	0	17	4.80334	2014	3.5392		anterior/posterior axis specification	GO:0009948	0.00130894	0	7	1.65219	163	4.2368		negative regulation of cell development	GO:0010721	0.00352414	0.004	3	0.310544	25	9.66048		positive regulation of protein complex assembly	GO:0031334	0.00071595	0	2	0.0405446	12	49.3284		hemopoiesis	GO:0030097	0.00143	0.003	3	0.224188	47	13.3816		death	GO:0016265	0.000886	0	7
gland development	GO:0048732	0.00987154	0.014	3	0.45076	189	6.65542		dorsal/ventral axis specification	GO:0009950	0.000609389	0.001	5	0.689258	68	7.25418		regulation of cell morphogenesis involved in differentiation	GO:0010769	1.18214e-06	0	7	0.558978	45	12.5228		regulation of cell projection organization	GO:0031344	4.63312e-05	0	4	0.202723	60	19.7314		cell differentiation	GO:0030154	1.12e-12	0	31	8.63361	1810	3.59062		morphogenesis of embryonic epithelium	GO:0016331	3.6e-13	0	13
skeletal muscle fiber development	GO:0048741	0.000806418	0.002	3	0.186028	78	16.1266		anterior/posterior pattern specification	GO:0009952	0.000770759	0	8	1.96641	194	4.06832		regulation of cell death	GO:0010941	0.000872819	0.002	7	1.5403	124	4.54458		regulation of protein polymerization	GO:0032271	0.0020266	0.001	2	0.0675743	20	29.5971		neuron differentiation	GO:0030182	1.39e-09	0	16	2.53761	532	6.30514		calcium-dependent cell-cell adhesion	GO:0016339	0.0075	0.005	2
regulation of skeletal muscle fiber development	GO:0048742	0.00402339	0.002	2	0.095399	40	20.9646		dorsal/ventral pattern formation	GO:0009953	0.00194802	0.002	6	1.30756	129	4.58869		positive regulation of cell death	GO:0010942	0.00415363	0.001	4	0.658352	53	6.07577		positive regulation of protein polymerization	GO:0032273	0.000393024	0	2	0.0304084	9	65.7712		male genitalia development	GO:0030539	0.00256	0.003	2	0.0763192	16	26.2057		dendrite development	GO:0016358	0.00278	0.003	5
muscle fiber development	GO:0048747	0.00107133	0.002	3	0.205108	86	14.6265		regulation of signal transduction	GO:0009966	1.3382e-07	0	17	3.70983	366	4.58242		microtubule-based transport	GO:0010970	0.000368741	0	4	0.347809	28	11.5006		multicellular organismal process	GO:0032501	1.64794e-07	0	27	11.9775	3545	2.25422		ovarian follicle cell development	GO:0030707	0.000685	0.002	6	1.08278	227	5.5413		cell migration	GO:0016477	7.98e-07	0	10
compound eye development	GO:0048749	0.000138337	0	6	0.839511	352	7.14702		negative regulation of signal transduction	GO:0009968	1.32946e-07	0	11	1.39879	138	7.86395		regulation of neuron projection development	GO:0010975	1.12623e-07	0	8	0.596244	48	13.4173		developmental process	GO:0032502	4.32278e-09	0	27	10.2848	3044	2.62523		regulation of actin filament length	GO:0030832	3.78e-06	0	4	0.109709	23	36.4601		phenol-containing compound metabolic process	GO:0018958	0.00205	0.003	2
anatomical structure development	GO:0048856	1.31681e-06	0	18	6.48713	2720	2.77472		cellular process	GO:0009987	2.01576e-14	0	99	68.0034	6709	1.45581		programmed cell death	GO:0012501	0.000159053	0	11	2.91911	235	3.76827		multicellular organism reproduction	GO:0032504	5.78592e-06	0	13	3.19288	945	4.07155		regulation of actin filament polymerization	GO:0030833	0.00325	0.002	2	0.0858591	18	23.294		pole plasm mRNA localization	GO:0019094	0.00878	0.01	3
cellular developmental process	GO:0048869	1.99147e-05	0	14	4.5243	1897	3.0944		oocyte differentiation	GO:0009994	0.00101366	0.002	7	1.58124	156	4.42691		striated muscle tissue development	GO:0014706	2.06721e-06	0	10	1.47819	119	6.76504		maintenance of protein location in cell	GO:0032507	0.000296386	0	3	0.13177	39	22.767		cortical cytoskeleton organization	GO:0030865	2.82e-05	0	3	0.0620093	13	48.3798		regulation of nucleobase-containing compound metabolic process	GO:0019219	2.17e-05	0	17
regulation of biological process	GO:0050789	5.20837e-06	0	17	6.22955	2612	2.72893		gastrulation involving germ band extension	GO:0010004	0.00566395	0.005	3	0.364901	36	8.22141		heparan sulfate proteoglycan biosynthetic process	GO:0015012	0.00782369	0.006	2	0.136639	11	14.6371		regulation of cellular component size	GO:0032535	0.00193928	0.001	3	0.250025	74	11.9988		cortical actin cytoskeleton organization	GO:0030866	2.17e-05	0	3	0.0572394	12	52.4115		regulation of metabolic process	GO:0019222	7.92e-09	0	26
regulation of developmental process	GO:0050793	0.00247688	0.001	5	0.980225	411	5.10087		response to organic substance	GO:0010033	1.51552e-07	0	13	2.09818	207	6.19584		heparan sulfate proteoglycan biosynthetic process, polysaccharide chain biosynthetic process	GO:0015014	0.000903557	0.001	2	0.049687	4	40.252		response to insulin stimulus	GO:0032868	0.00316623	0.001	2	0.0844679	25	23.6776		neuron projection development	GO:0031175	1.09e-06	0	11	1.78873	375	6.14961		secondary metabolic process	GO:0019748	0.000593	0	4
regulation of cellular process	GO:0050794	1.20511e-05	0	16	5.78833	2427	2.76418		multicellular organismal aging	GO:0010259	0.00128885	0.001	6	1.2062	119	4.9743		protein transport	GO:0015031	0.00251627	0.001	10	3.47809	280	2.87514		cellular response to insulin stimulus	GO:0032869	0.00316623	0.001	2	0.0844679	25	23.6776		regulation of cellular metabolic process	GO:0031323	5.98e-09	0	21	5.21832	1094	4.02428		sexual reproduction	GO:0019953	1.65e-09	0	22
regulation of synapse structure and activity	GO:0050803	0.00974307	0.007	2	0.150253	63	13.3108		membrane invagination	GO:0010324	0.00277506	0.001	7	1.88532	186	3.71289		cellular component organization	GO:0016043	9.55329e-20	0	71	25.0547	2017	2.8338		cellular response to hormone stimulus	GO:0032870	0.000910328	0.001	3	0.192587	57	15.5774		positive regulation of cellular metabolic process	GO:0031325	7.41e-08	0	11	1.36898	287	8.03521		developmental maturation	GO:0021700	0.000854	0	6
regulation of synaptic transmission	GO:0050804	0.00402339	0.002	2	0.095399	40	20.9646		gene expression	GO:0010467	0.00119501	0.001	33	19.7351	1947	1.67215		cell growth	GO:0016049	2.30673e-06	0	9	1.16764	94	7.70783		regulation of actin cytoskeleton organization	GO:0032956	0.00547917	0.003	2	0.111498	33	17.9376		regulation of cellular biosynthetic process	GO:0031326	4.95e-09	0	19	4.13078	866	4.59962		neurogenesis	GO:0022008	0.000113	0	18
regulation of synapse organization	GO:0050807	0.0057512	0.004	2	0.114479	48	17.4705		regulation of gene expression	GO:0010468	9.15248e-08	0	29	10.0551	992	2.88412		Wnt receptor signaling pathway	GO:0016055	1.31898e-06	0	9	1.09311	88	8.23336		regulation of actin filament-based process	GO:0032970	0.00547917	0.003	2	0.111498	33	17.9376		positive regulation of cellular biosynthetic process	GO:0031328	3.03e-08	0	11	1.2545	263	8.76846		circadian sleep/wake cycle process	GO:0022410	0.000149	0	3
synapse organization	GO:0050808	4.68745e-06	0	5	0.257577	108	19.4117		intercellular transport	GO:0010496	0.000101744	0	2	0.0202723	2	98.6569		RNA metabolic process	GO:0016070	0.00080526	0	29	15.875	1278	1.82677		cellular component morphogenesis	GO:0032989	4.37405e-11	0	16	2.159	639	7.41084		regulation of cell projection organization	GO:0031344	8.95e-06	0	5	0.286197	60	17.4705		cellular component disassembly	GO:0022411	0.00351	0.001	3
neurological system process	GO:0050877	8.51148e-07	0	10	1.52161	638	6.57197		regulation of macromolecule biosynthetic process	GO:0010556	6.77286e-06	0	23	8.413	830	2.73386		mRNA metabolic process	GO:0016071	0.00223968	0.001	11	4.01222	323	2.74162		cell part morphogenesis	GO:0032990	2.74271e-10	0	13	1.37514	407	9.45361		cell-substrate adhesion	GO:0031589	0.00011	0	3	0.095399	20	31.4469		reproductive process	GO:0022414	6.48e-09	0	25
cognition	GO:0050890	0.000105075	0	4	0.252807	106	15.8223		positive regulation of macromolecule biosynthetic process	GO:0010557	0.000478958	0	9	2.3009	227	3.91151		synaptic vesicle exocytosis	GO:0016079	3.92474e-08	0	9	0.732883	59	12.2803		macromolecule localization	GO:0033036	6.33268e-05	0	9	1.86167	551	4.83437		response to nutrient levels	GO:0031667	0.00161	0.003	3	0.233728	49	12.8355		regulation of anatomical structure morphogenesis	GO:0022603	0.000238	0	7
response to stimulus	GO:0050896	8.6746e-08	0	18	5.48544	2300	3.28141		negative regulation of macromolecule biosynthetic process	GO:0010558	1.12923e-05	0	13	3.08139	304	4.21888		synaptic vesicle docking involved in exocytosis	GO:0016081	0.00276316	0.004	3	0.2857	23	10.5005		regulation of organelle organization	GO:0033043	0.00981198	0.014	3	0.44599	132	6.7266		cellular response to extracellular stimulus	GO:0031668	0.00225	0.002	2	0.0715492	15	27.9528		regulation of cell morphogenesis	GO:0022604	0.00221	0.001	5
synaptic growth at neuromuscular junction	GO:0051124	0.000288287	0	3	0.131174	55	22.8705		positive regulation of macromolecule metabolic process	GO:0010604	0.000284991	0	10	2.62526	259	3.80915		synaptic vesicle priming	GO:0016082	4.76463e-05	0	4	0.21117	17	18.9421		cellular response to stress	GO:0033554	0.00747197	0.013	5	1.24675	369	4.01044		cellular response to nutrient levels	GO:0031669	0.00195	0.002	2	0.0667793	14	29.9494		cellular component assembly	GO:0022607	3.67e-07	0	16
regulation of cellular component organization	GO:0051128	0.00188061	0.001	5	0.9206	386	5.43124		negative regulation of macromolecule metabolic process	GO:0010605	3.7021e-06	0	16	4.19636	414	3.81283		vesicle-mediated transport	GO:0016192	1.16474e-08	0	22	5.31651	428	4.13806		cell junction assembly	GO:0034329	0.00685312	0.005	2	0.125012	37	15.9984		regulation of calcium ion transport via store-operated calcium channel activity	GO:0032234	6.65e-05	0	2	0.0143098	3	139.764		gland morphogenesis	GO:0022612	0.000167	0.001	6
negative regulation of cellular component organization	GO:0051129	0.000563262	0.004	3	0.164563	69	18.2301		posttranscriptional regulation of gene expression	GO:0010608	0.00687336	0.004	5	1.19606	118	4.18038		regulation of striated muscle tissue development	GO:0016202	0.000304777	0.001	5	0.596244	48	8.38583		protein localization at cell surface	GO:0034394	0.00673527	0.009	1	0.00675743	2	147.985		positive regulation of calcium ion transport via store-operated calcium channel activity	GO:0032236	2.23e-05	0	2	0.0095399	2	209.646		regulation of signaling	GO:0023051	6.69e-06	0	12
striated muscle cell differentiation	GO:0051146	0.00413558	0.007	3	0.329127	138	9.11504		positive regulation of gene expression	GO:0010628	6.67001e-05	0	10	2.19954	217	4.5464		death	GO:0016265	5.98336e-05	0	12	3.09301	249	3.87971		cellular protein localization	GO:0034613	0.000158873	0	6	0.837921	248	7.16058		regulation of protein polymerization	GO:0032271	0.00401	0.002	2	0.095399	20	20.9646		signaling	GO:0023052	1.48e-08	0	28
regulation of muscle cell differentiation	GO:0051147	0.00422357	0.002	2	0.097784	41	20.4533		negative regulation of gene expression	GO:0010629	1.35443e-05	0	14	3.6186	357	3.8689		tissue death	GO:0016271	0.000680482	0.001	6	1.06827	86	5.61656		cellular macromolecular complex subunit organization	GO:0034621	0.000893731	0	5	0.763589	226	6.54802		regulation of intracellular transport	GO:0032386	1.9e-05	0	4	0.162178	34	24.6642		negative regulation of signaling	GO:0023057	2.88e-05	0	7
regulation of striated muscle cell differentiation	GO:0051153	0.00422357	0.002	2	0.097784	41	20.4533		positive regulation of organelle organization	GO:0010638	0.00117761	0	3	0.212859	21	14.0938		phosphorylation	GO:0016310	3.10176e-07	0	20	5.35377	431	3.73568		cellular macromolecular complex assembly	GO:0034622	0.00261601	0.001	4	0.584518	173	6.84325		negative regulation of intracellular transport	GO:0032387	0.000461	0	2	0.0333896	7	59.8988		actin filament-based process	GO:0030029	0.00113	0	6
localization	GO:0051179	0.000311051	0	12	4.26433	1788	2.81404		regulation of cell communication	GO:0010646	3.2734e-09	0	16	2.51376	248	6.36496		ommatidial rotation	GO:0016318	0.00440144	0.001	3	0.335387	27	8.94489		cuticle pattern formation	GO:0035017	9.75256e-05	0.001	3	0.0912253	27	32.8856		positive regulation of intracellular transport	GO:0032388	0.00401	0.001	2	0.095399	20	20.9646		cell projection organization	GO:0030030	1.59e-08	0	16
cofactor catabolic process	GO:0051187	0.00422357	0.002	2	0.097784	41	20.4533		negative regulation of cell communication	GO:0010648	2.05488e-07	0	11	1.4596	144	7.53629		mushroom body development	GO:0016319	0.00726463	0.01	4	0.770148	62	5.19381		establishment or maintenance of apical/basal cell polarity	GO:0035088	0.00649637	0.001	2	0.121634	36	16.4428		regulation of transporter activity	GO:0032409	0.000461	0	2	0.0333896	7	59.8988		actin cytoskeleton organization	GO:0030036	0.00104	0	6
establishment of localization	GO:0051234	0.000261295	0.001	11	3.52738	1479	3.11846		regulation of lipid storage	GO:0010883	0.00855146	0.008	2	0.141906	14	14.0938		oocyte microtubule cytoskeleton organization	GO:0016325	0.00777954	0.004	3	0.409918	33	7.31855		chitin-based larval cuticle pattern formation	GO:0035293	0.000597899	0.001	2	0.0371659	11	53.8128		positive regulation of transporter activity	GO:0032411	2.23e-05	0	2	0.0095399	2	209.646		hemopoiesis	GO:0030097	0.000203	0	4
regulation of multicellular organismal process	GO:0051239	2.72746e-06	0	8	0.9683	406	8.2619		regulation of cell death	GO:0010941	0.00159258	0.001	6	1.25688	124	4.77372		morphogenesis of embryonic epithelium	GO:0016331	2.40745e-06	0	10	1.50303	121	6.65322		protein modification process	GO:0036211	0.000395152	0.001	9	2.36848	701	3.79991		regulation of ion transmembrane transporter activity	GO:0032412	0.000461	0	2	0.0333896	7	59.8988		cell differentiation	GO:0030154	6.38e-08	0	30
regulation of oxidoreductase activity	GO:0051341	0.00475905	0.005	1	0.00476995	2	209.646		positive regulation of cell death	GO:0010942	0.00199075	0.003	4	0.537216	53	7.4458		establishment or maintenance of polarity of embryonic epithelium	GO:0016332	0.000148795	0	3	0.111796	9	26.8347		establishment of mitotic spindle localization	GO:0040001	0.000490234	0	2	0.0337871	10	59.1941		positive regulation of ion transmembrane transporter activity	GO:0032414	2.23e-05	0	2	0.0095399	2	209.646		neuron differentiation	GO:0030182	1.08e-07	0	16
stress-activated MAPK cascade	GO:0051403	0.00672156	0.004	2	0.124019	52	16.1266		microtubule-based transport	GO:0010970	7.91702e-06	0	5	0.283812	28	17.6173		morphogenesis of larval imaginal disc epithelium	GO:0016335	0.00407983	0.003	2	0.0993739	8	20.126		chitin-based cuticle development	GO:0040003	0.00027823	0.002	4	0.320978	95	12.4619		multicellular organismal process	GO:0032501	9.03e-13	0	41	16.9095	3545	2.42468		apoptotic nuclear change	GO:0030262	0.000115	0	2
cellular localization	GO:0051641	7.29273e-06	0	9	1.49061	625	6.0378		programmed cell death	GO:0012501	0.00261093	0.004	8	2.38199	235	3.35853		establishment or maintenance of polarity of larval imaginal disc epithelium	GO:0016336	0.000903557	0.002	2	0.049687	4	40.252		growth	GO:0040007	0.000278414	0	6	0.929146	275	6.45754		developmental process	GO:0032502	3.26e-12	0	38	14.5197	3044	2.61713		sleep	GO:0030431	0.000842	0	3
establishment of localization in cell	GO:0051649	0.000139112	0	7	1.22349	513	5.72133		induction of programmed cell death	GO:0012502	0.00611886	0.005	3	0.375037	37	7.99921		cell-cell adhesion	GO:0016337	3.48026e-05	0	7	0.919209	74	7.61524		locomotion	GO:0040011	1.62933e-05	0	9	1.56772	464	5.74081		multicellular organism reproduction	GO:0032504	4.04e-06	0	16	4.5076	945	3.54956		adult behavior	GO:0030534	0.00179	0.003	5
cellular response to stimulus	GO:0051716	0.000193647	0	11	3.4129	1431	3.22307		response to organic cyclic compound	GO:0014070	0.00275515	0.001	3	0.283812	28	10.5704		dendrite development	GO:0016358	3.32942e-06	0	11	1.92537	155	5.71319		compound eye photoreceptor development	GO:0042051	0.00179244	0.002	3	0.243267	72	12.3321		regulation of cellular component size	GO:0032535	1.24e-06	0	6	0.352976	74	16.9983		male genitalia development	GO:0030539	0.00437	0.003	2
negative regulation of nervous system development	GO:0051961	0.000354588	0	2	0.0286197	12	69.8819		response to tropane	GO:0014073	0.000208153	0	3	0.121634	12	24.6642		cell migration	GO:0016477	7.51285e-05	0	11	2.6831	216	4.09974		response to chemical stimulus	GO:0042221	7.19781e-06	0	11	2.26036	669	4.86648		RNA biosynthetic process	GO:0032774	1.22e-07	0	17	3.9686	832	4.28363		germarium-derived oocyte differentiation	GO:0030706	0.000431	0	3
regulation of synapse assembly	GO:0051963	0.00463758	0.003	2	0.102554	43	19.5019		striated muscle tissue development	GO:0014706	3.11805e-07	0	10	1.2062	119	8.29049		stem cell division	GO:0017145	0.00124283	0.003	5	0.807413	65	6.19262		molting cycle	GO:0042303	0.00179244	0.004	3	0.243267	72	12.3321		response to insulin stimulus	GO:0032868	0.000218	0	3	0.119249	25	25.1575		ovarian follicle cell development	GO:0030707	7.88e-05	0	8
negative regulation of synapse assembly	GO:0051964	0.000354588	0	2	0.0286197	12	69.8819		cellular component organization	GO:0016043	3.83932e-17	0	59	20.4446	2017	2.88585		regulation of exocytosis	GO:0017157	0.0052049	0.008	2	0.111796	9	17.8898		taxis	GO:0042330	1.22914e-06	0	8	0.834542	247	9.58609		cellular response to insulin stimulus	GO:0032869	0.000218	0	3	0.119249	25	25.1575		oocyte fate determination	GO:0030716	0.000379	0	3
regulation of transmission of nerve impulse	GO:0051969	0.00402339	0.002	2	0.095399	40	20.9646		cellular membrane organization	GO:0016044	0.0052819	0.009	8	2.67594	264	2.9896		peptidyl-tyrosine phosphorylation	GO:0018108	0.00222203	0.001	2	0.0745305	6	26.8347		cuticle development	GO:0042335	4.67957e-05	0	5	0.405446	120	12.3321		cellular response to hormone stimulus	GO:0032870	6.93e-06	0	5	0.271887	57	18.39		actomyosin structure organization	GO:0031032	0.000375	0	4
positive energy taxis	GO:0052128	0.00475905	0.001	1	0.00476995	2	209.646		Wnt receptor signaling pathway	GO:0016055	0.000258998	0.001	6	0.891981	88	6.7266		peptidyl-tyrosine modification	GO:0018212	0.00308528	0.002	2	0.0869522	7	23.0011		cuticle development involved in protein-based cuticle molting cycle	GO:0042336	0.00145986	0.001	2	0.0574381	17	34.8201		regulation of localization	GO:0032879	9.52e-07	0	8	0.787042	165	10.1646		stress-activated protein kinase signaling cascade	GO:0031098	1.44e-09	0	8
muscle cell development	GO:0055001	0.00247004	0.003	3	0.274272	115	10.938		RNA metabolic process	GO:0016070	4.70227e-05	0	28	12.954	1278	2.1615		pole plasm mRNA localization	GO:0019094	0.00152275	0	5	0.844679	68	5.91941		cuticle development involved in chitin-based cuticle molting cycle	GO:0042337	0.00145986	0.001	2	0.0574381	17	34.8201		regulation of protein localization	GO:0032880	1.49e-06	0	5	0.200338	42	24.9578		neuron projection development	GO:0031175	4.19e-07	0	13
striated muscle cell development	GO:0055002	0.00240937	0.003	3	0.271887	114	11.034		vesicle-mediated transport	GO:0016192	4.54502e-08	0	19	4.33827	428	4.37963		reproductive behavior	GO:0019098	0.00304328	0	6	1.4285	115	4.20021		regulation of membrane potential	GO:0042391	0.00316623	0.002	2	0.0844679	25	23.6776		regulation of actin cytoskeleton organization	GO:0032956	1.68e-05	0	4	0.157408	33	25.4116		regulation of cellular metabolic process	GO:0031323	2.56e-09	0	25
regulation of cell development	GO:0060284	0.000778516	0	4	0.42691	179	9.36965		regulation of striated muscle tissue development	GO:0016202	0.00137499	0.001	4	0.486535	48	8.22141		regulation of nucleobase-containing compound metabolic process	GO:0019219	0.000213715	0	24	11.0554	890	2.17089		photoreceptor cell development	GO:0042461	0.000189621	0	4	0.290569	86	13.7661		regulation of actin filament-based process	GO:0032970	1.68e-05	0	4	0.157408	33	25.4116		negative regulation of cellular metabolic process	GO:0031324	0.00124	0.002	8
epithelium development	GO:0060429	3.4341e-05	0	6	0.653483	274	9.18157		death	GO:0016265	0.00371998	0.004	8	2.5239	249	3.1697		regulation of metabolic process	GO:0019222	2.29884e-07	0	37	15.5272	1250	2.38292		eye photoreceptor cell development	GO:0042462	0.00193928	0.002	3	0.250025	74	11.9988		cellular component morphogenesis	GO:0032989	2.39e-09	0	17	3.048	639	5.57743		positive regulation of cellular metabolic process	GO:0031325	1.02e-05	0	10
muscle tissue development	GO:0060537	0.00278764	0.005	3	0.286197	120	10.4823		phosphorylation	GO:0016310	0.00416909	0.007	11	4.36868	431	2.51792		transmission of nerve impulse	GO:0019226	6.98793e-16	0	25	3.20481	258	7.80078		extracellular structure organization	GO:0043062	0.00959166	0.013	2	0.148663	44	13.4532		cell part morphogenesis	GO:0032990	1.73e-05	0	10	1.94137	407	5.151		regulation of cellular biosynthetic process	GO:0031326	7.57e-07	0	19
skeletal muscle organ development	GO:0060538	0.00405201	0.006	3	0.326742	137	9.18157		mushroom body development	GO:0016319	3.63263e-05	0	6	0.628441	62	9.54744		protein metabolic process	GO:0019538	0.000728365	0	42	26.3341	2120	1.59489		regulation of protein complex assembly	GO:0043254	0.00342284	0.001	2	0.0878466	26	22.767		macromolecule localization	GO:0033036	0.000221	0	10	2.62824	551	3.80482		negative regulation of cellular biosynthetic process	GO:0031327	0.000629	0.001	8
macromolecular complex assembly	GO:0065003	0.00945053	0.006	3	0.443605	186	6.76277		neuron remodeling	GO:0016322	0.00073864	0	3	0.182451	18	16.4428		sexual reproduction	GO:0019953	6.30355e-06	0	26	10.1486	817	2.56194		apical junction assembly	GO:0043297	0.00580934	0.004	2	0.114876	34	17.41		regulation of organelle organization	GO:0033043	0.000392	0	5	0.629633	132	7.94113		positive regulation of cellular biosynthetic process	GO:0031328	4.73e-06	0	10
biological regulation	GO:0065007	3.1674e-07	0	19	6.77571	2841	2.80413		morphogenesis of embryonic epithelium	GO:0016331	0.000219395	0	7	1.22647	121	5.70742		developmental maturation	GO:0021700	0.00171971	0.003	8	2.22349	179	3.59794		macromolecule modification	GO:0043412	0.000588563	0.001	9	2.50025	740	3.59964		regulation of intracellular protein transport	GO:0033157	1.49e-05	0	4	0.152638	32	26.2057		regulation of cell projection organization	GO:0031344	0.00621	0.008	3
regulation of biological quality	GO:0065008	2.04539e-06	0	10	1.67425	702	5.97282		dendrite development	GO:0016358	4.76578e-08	0	12	1.5711	155	7.63795		neurogenesis	GO:0022008	2.30343e-10	0	40	13.8751	1117	2.88286		response to peptide hormone stimulus	GO:0043434	0.00316623	0.001	2	0.0844679	25	23.6776		protein localization to organelle	GO:0033365	0.00042	0	5	0.639173	134	7.82261		multicellular organismal process	GO:0032501	1.08e-13	0	51
actin-mediated cell contraction	GO:0070252	0.00950719	0.006	1	0.0095399	4	104.823		cell migration	GO:0016477	0.0062832	0.007	7	2.18941	216	3.19721		membrane docking	GO:0022406	0.0059474	0.008	3	0.372652	30	8.0504		cellular protein complex assembly	GO:0043623	0.000256395	0	4	0.31422	93	12.7299		cellular response to stress	GO:0033554	0.00169	0.001	7	1.76011	369	3.97702		developmental process	GO:0032502	1.74e-11	0	45
ribonucleoprotein complex subunit organization	GO:0071826	0.00422357	0.003	2	0.097784	41	20.4533		peptidyl-tyrosine phosphorylation	GO:0018108	0.00148601	0	2	0.0608169	6	32.8856		regulation of cell-cell adhesion	GO:0022407	4.76463e-05	0	4	0.21117	17	18.9421		macromolecular complex subunit organization	GO:0043933	0.00125948	0	5	0.824406	244	6.06497		cellular response to amino acid starvation	GO:0034198	0.0095	0.013	1	0.0095399	2	104.823		multicellular organism reproduction	GO:0032504	4.38e-09	0	23
cellular component organization or biogenesis	GO:0071840	9.4089e-06	0	15	4.94167	2072	3.03541		peptidyl-tyrosine modification	GO:0018212	0.00206654	0.001	2	0.070953	7	28.1877		negative regulation of cell-cell adhesion	GO:0022408	0.00645343	0.009	2	0.124217	10	16.1008		cellular component biogenesis	GO:0044085	5.65735e-09	0	14	2.13873	633	6.54595		protein localization to nucleus	GO:0034504	1.43e-05	0	5	0.314817	66	15.8823		maintenance of protein location in cell	GO:0032507	9.74e-05	0	4
cellular component organization or biogenesis at cellular level	GO:0071841	1.52453e-06	0	15	4.30011	1803	3.48828		pole plasm mRNA localization	GO:0019094	6.15833e-05	0	6	0.689258	68	8.70502		cellular component disassembly	GO:0022411	0.00312202	0.001	4	0.608665	49	6.57176		regulation of cellular component biogenesis	GO:0044087	0.00061478	0	4	0.39531	117	10.1187		cellular protein localization	GO:0034613	0.0063	0.007	5	1.18295	248	4.22673		RNA biosynthetic process	GO:0032774	0.000143	0	15
cellular component organization at cellular level	GO:0071842	1.10647e-06	0	15	4.19756	1760	3.57351		regulation of nucleobase-containing compound metabolic process	GO:0019219	5.23175e-07	0	26	9.02117	890	2.88211		reproductive process	GO:0022414	7.7048e-07	0	34	14.2105	1144	2.3926		actin nucleation	GO:0045010	0.000110107	0	2	0.0168936	5	118.388		cellular macromolecular complex subunit organization	GO:0034621	8.83e-05	0	7	1.07801	226	6.49346		regulation of stress-activated MAPK cascade	GO:0032872	5.62e-05	0	4
cellular component assembly at cellular level	GO:0071844	0.000264756	0	7	1.35705	569	5.15825		regulation of metabolic process	GO:0019222	1.01783e-07	0	33	12.6702	1250	2.60454		chaeta development	GO:0022416	0.000816142	0.002	6	1.10554	89	5.42724		cell fate commitment	GO:0045165	0.00285396	0.004	6	1.45285	430	4.12982		cellular macromolecular complex assembly	GO:0034622	0.00133	0.003	5	0.825201	173	6.05913		negative regulation of stress-activated MAPK cascade	GO:0032873	0.00245	0.005	2
establishment of epithelial cell planar polarity	GO:0090163	0.00950719	0.011	1	0.0095399	4	104.823		transmission of nerve impulse	GO:0019226	9.07233e-12	0	19	2.61512	258	7.26543		regulation of anatomical structure morphogenesis	GO:0022603	4.04573e-11	0	18	2.48435	200	7.24536		maintenance of protein location	GO:0045185	0.000396552	0	3	0.145285	43	20.6491		cellular nitrogen compound metabolic process	GO:0034641	0.00186	0.004	18	9.03905	1895	1.99136		cellular component morphogenesis	GO:0032989	1.28e-06	0	16
regulation of synaptic vesicle exocytosis	GO:2000300	0.00713857	0.006	1	0.00715492	3	139.764		cellular homeostasis	GO:0019725	0.00711828	0.008	5	1.2062	119	4.14525		regulation of cell morphogenesis	GO:0022604	2.56634e-12	0	17	1.826	147	9.30999		zonula adherens assembly	GO:0045186	0.000393024	0	2	0.0304084	9	65.7712		cellular macromolecule biosynthetic process	GO:0034645	0.000119	0	19	7.96105	1669	2.38662		cell part morphogenesis	GO:0032990	1.06e-06	0	13
									sexual reproduction	GO:0019953	5.27702e-09	0	28	8.28123	817	3.38114		cellular component assembly	GO:0022607	1.81068e-09	0	27	7.22945	582	3.73472		establishment or maintenance of epithelial cell apical/basal polarity	GO:0045197	0.00368886	0.001	2	0.0912253	27	21.9237		regulation of transmembrane transport	GO:0034762	0.000599	0	3	0.166948	35	17.9696		macromolecule localization	GO:0033036	5.73e-06	0	14
									developmental maturation	GO:0021700	1.2778e-05	0	10	1.81437	179	5.51156		biological adhesion	GO:0022610	1.58003e-07	0	14	2.47193	199	5.6636		pole plasm oskar mRNA localization	GO:0045451	5.97946e-05	0	4	0.216238	64	18.4982		positive regulation of transmembrane transport	GO:0034764	0.00325	0.001	2	0.0858591	18	23.294		cell cycle comprising mitosis without cytokinesis	GO:0033301	0.00897	0.011	2
									neurogenesis	GO:0022008	9.33051e-08	0	31	11.3221	1117	2.73801		gland morphogenesis	GO:0022612	5.29362e-06	0	10	1.63967	132	6.09879		R7 cell differentiation	GO:0045466	0.000453866	0	3	0.152042	45	19.7314		regulation of ion transmembrane transport	GO:0034765	0.000613	0	2	0.0381596	8	52.4115		cellular response to stress	GO:0033554	8.76e-05	0	10
									cell cycle process	GO:0022402	0.0094358	0.01	14	6.9838	689	2.00464		regulation of signaling	GO:0023051	1.39664e-10	0	24	5.05565	407	4.74716		R7 cell development	GO:0045467	0.00129084	0.002	2	0.0540594	16	36.9963		ecdysone-mediated induction of salivary gland cell autophagic cell death	GO:0035072	0.00119	0.002	2	0.0524694	11	38.1174		diol metabolic process	GO:0034311	0.00205	0.003	2
									circadian sleep/wake cycle process	GO:0022410	2.13978e-05	0	4	0.172314	17	23.2134		signaling	GO:0023052	2.54233e-20	0	62	18.496	1489	3.35208		regulation of cell differentiation	GO:0045595	1.42763e-05	0	7	0.827785	245	8.4563		response to ecdysone	GO:0035075	0.00725	0.005	2	0.128789	27	15.5293		cellular protein localization	GO:0034613	0.000866	0	7
									reproductive process	GO:0022414	1.15959e-08	0	33	11.5957	1144	2.84587		negative regulation of signaling	GO:0023057	2.18538e-08	0	13	1.77631	143	7.31855		negative regulation of cell differentiation	GO:0045596	0.0044298	0.007	3	0.334493	99	8.96881		induction of programmed cell death by ecdysone	GO:0035078	0.00143	0.002	2	0.0572394	12	34.941		cellular nitrogen compound metabolic process	GO:0034641	9.25e-05	0	25
									regulation of anatomical structure morphogenesis	GO:0022603	1.34732e-09	0	15	2.02723	200	7.39926		signal release	GO:0023061	1.82801e-08	0	12	1.44092	116	8.328		regulation of neuron differentiation	GO:0045664	0.00217329	0.002	3	0.260161	77	11.5313		induction of programmed cell death by hormones	GO:0035081	0.00168	0.003	2	0.0620093	13	32.2532		melanization defense response	GO:0035006	0.000101	0	3
									regulation of cell morphogenesis	GO:0022604	2.48103e-09	0	13	1.49001	147	8.72476		establishment of cell polarity	GO:0030010	0.00539992	0.003	3	0.360231	29	8.328		photoreceptor cell differentiation	GO:0046530	1.36839e-05	0	6	0.540594	160	11.0989		hemocyte migration	GO:0035099	0.00256	0	2	0.0763192	16	26.2057		leading edge cell differentiation	GO:0035026	0.000381	0	2
									cellular component assembly	GO:0022607	2.37056e-09	0	24	5.89923	582	4.06832		actin filament-based process	GO:0030029	5.83606e-07	0	13	2.34771	189	5.53731		regulation of organ growth	GO:0046620	0.00685312	0.008	2	0.125012	37	15.9984		appendage morphogenesis	GO:0035107	6.29e-07	0	10	1.34036	281	7.46071		hemocyte migration	GO:0035099	0.000124	0	3
									biological adhesion	GO:0022610	3.19966e-05	0	10	2.01709	199	4.95763		cell projection organization	GO:0030030	2.64654e-13	0	29	5.76369	464	5.0315		organelle fission	GO:0048285	0.00472351	0.003	4	0.689258	204	5.80334		genitalia morphogenesis	GO:0035112	0.00195	0.002	2	0.0667793	14	29.9494		appendage morphogenesis	GO:0035107	1.33e-07	0	12
									regulation of signaling	GO:0023051	5.26291e-10	0	21	4.12541	407	5.0904		actin cytoskeleton organization	GO:0030036	4.85722e-07	0	13	2.31044	186	5.62662		cell development	GO:0048468	4.72596e-11	0	19	3.44967	1021	5.50778		imaginal disc-derived appendage morphogenesis	GO:0035114	5.89e-07	0	10	1.33082	279	7.51419		genitalia morphogenesis	GO:0035112	0.00334	0.003	2
									signaling	GO:0023052	1.29261e-15	0	49	15.0927	1489	3.2466		actin filament polymerization	GO:0030041	0.00242461	0.003	3	0.273278	22	10.9778		cell maturation	GO:0048469	0.000157629	0	5	0.523701	155	9.54744		post-embryonic appendage morphogenesis	GO:0035120	4.51e-07	0	10	1.29266	271	7.73601		imaginal disc-derived appendage morphogenesis	GO:0035114	1.23e-07	0	12
									negative regulation of signaling	GO:0023057	1.91385e-07	0	11	1.44947	143	7.58899		cell differentiation	GO:0030154	1.15845e-16	0	63	22.4834	1810	2.80207		oogenesis	GO:0048477	1.85823e-07	0	12	1.94276	575	6.17678		maintenance of epithelial integrity, open tracheal system	GO:0035160	0.00143	0.002	2	0.0572394	12	34.941		post-embryonic appendage morphogenesis	GO:0035120	8.96e-08	0	12
									signal release	GO:0023061	2.45656e-06	0	9	1.17579	116	7.65441		regulation of cell adhesion	GO:0030155	7.67651e-06	0	5	0.2857	23	17.5009		organ development	GO:0048513	3.99926e-07	0	16	4.0477	1198	3.95286		embryonic hemopoiesis	GO:0035162	0.00529	0.003	2	0.109709	23	18.2301		post-embryonic genitalia morphogenesis	GO:0035126	0.00245	0.002	2
									actin filament-based process	GO:0030029	5.88075e-09	0	14	1.91573	189	7.30792		neuron differentiation	GO:0030182	3.43772e-14	0	32	6.60837	532	4.84235		positive regulation of biological process	GO:0048518	9.15841e-08	0	12	1.82113	539	6.58933		wing disc development	GO:0035220	2.83e-05	0	9	1.63132	342	5.517		regulation of tube size	GO:0035150	0.00312	0.001	3
									cell projection organization	GO:0030030	2.28585e-11	0	24	4.70317	464	5.10294		extracellular matrix organization	GO:0030198	0.0059474	0.003	3	0.372652	30	8.0504		negative regulation of biological process	GO:0048519	0.000295675	0	10	2.81109	832	3.55734		tube morphogenesis	GO:0035239	0.000129	0	5	0.496075	104	10.0791		regulation of tube size, open tracheal system	GO:0035151	0.00258	0	3
									actin cytoskeleton organization	GO:0030036	4.77968e-09	0	14	1.88532	186	7.42579		heparan sulfate proteoglycan metabolic process	GO:0030201	0.00782369	0.006	2	0.136639	11	14.6371		positive regulation of cellular process	GO:0048522	4.46414e-08	0	12	1.70625	505	7.03296		multicellular organism growth	GO:0035264	0.000503	0	3	0.157408	33	19.0587		regulation of tube architecture, open tracheal system	GO:0035152	0.000842	0	4
									regulation of Wnt receptor signaling pathway	GO:0030111	0.000623089	0	4	0.39531	39	10.1187		negative regulation of cell growth	GO:0030308	0.0052049	0.007	2	0.111796	9	17.8898		negative regulation of cellular process	GO:0048523	9.80116e-05	0	10	2.4597	728	4.06553		exocrine system development	GO:0035272	9.59e-06	0	7	0.763192	160	9.17201		embryonic hemopoiesis	GO:0035162	0.000379	0	3
									cell differentiation	GO:0030154	6.68425e-13	0	50	18.3464	1810	2.72533		BMP signaling pathway	GO:0030509	0.00242461	0.002	3	0.273278	22	10.9778		post-embryonic organ morphogenesis	GO:0048563	0.00462151	0.006	5	1.1116	329	4.49803		segmentation	GO:0035282	0.00198	0.001	6	1.33082	279	4.50851		syncytial blastoderm mitotic cell cycle	GO:0035186	0.00682	0.009	2
									negative regulation of Wnt receptor signaling pathway	GO:0030178	0.00117761	0	3	0.212859	21	14.0938		adult behavior	GO:0030534	0.00176902	0.003	7	1.73904	140	4.0252		post-embryonic organ development	GO:0048569	0.00585472	0.006	5	1.17579	348	4.25245		tube development	GO:0035295	0.000242	0	5	0.567624	119	8.80865		syncytial nuclear migration	GO:0035190	0.000569	0	2
									neuron differentiation	GO:0030182	2.1448e-13	0	28	5.39243	532	5.19247		cytoskeleton-dependent intracellular transport	GO:0030705	0.00042365	0	4	0.360231	29	11.104		regulation of response to stimulus	GO:0048583	0.00349926	0.005	6	1.51366	448	3.96389		intracellular signal transduction	GO:0035556	0.00998	0.006	6	1.85551	389	3.23361		nuclear axial expansion	GO:0035191	0.000115	0	2
									sleep	GO:0030431	1.12965e-05	0	5	0.304084	30	16.4428		border follicle cell delamination	GO:0030709	0.000903557	0	2	0.049687	4	40.252		developmental growth	GO:0048589	0.000249441	0	5	0.57776	171	8.65411		protein modification process	GO:0036211	8.04e-05	0	12	3.34373	701	3.5888		cell competition in a multicellular organism	GO:0035212	0.00135	0	2
									adult behavior	GO:0030534	1.54082e-07	0	11	1.41906	140	7.75161		regulation of actin filament length	GO:0030832	0.00276316	0.002	3	0.2857	23	10.5005		eye morphogenesis	GO:0048592	0.00358687	0.005	5	1.0474	310	4.77372		growth	GO:0040007	0.00964	0.007	5	1.31174	275	3.81174		wing disc development	GO:0035220	1.74e-08	0	14
									larval behavior	GO:0030537	0.000989445	0.001	4	0.44599	44	8.96881		regulation of actin filament polymerization	GO:0030833	0.00133217	0.001	3	0.223591	18	13.4173		embryonic morphogenesis	GO:0048598	0.000967057	0.001	5	0.777104	230	6.43414		regulation of growth	GO:0040008	0.000941	0	5	0.763192	160	6.55143		tube morphogenesis	GO:0035239	4.44e-05	0	6
									cytoskeleton-dependent intracellular transport	GO:0030705	9.48975e-06	0	5	0.293948	29	17.0098		positive regulation of actin filament polymerization	GO:0030838	0.00308528	0.004	2	0.0869522	7	23.0011		oocyte development	GO:0048599	0.000115167	0	5	0.489914	145	10.2059		locomotion	GO:0040011	0.000293	0	9	2.21326	464	4.06641		exocrine system development	GO:0035272	0.000473	0.002	6
									germarium-derived oocyte differentiation	GO:0030706	0.00175298	0	3	0.243267	24	12.3321		establishment or maintenance of microtubule cytoskeleton polarity	GO:0030951	0.00133332	0	4	0.484448	39	8.25682		multicellular organismal reproductive process	GO:0048609	2.7809e-06	0	13	2.99016	885	4.34759		regulation of multicellular organism growth	GO:0040014	0.000458	0	3	0.152638	32	19.6543		tube development	GO:0035295	9.45e-05	0	6
									ovarian follicle cell development	GO:0030707	0.00210507	0.002	8	2.3009	227	3.47689		establishment or maintenance of cytoskeleton polarity	GO:0030952	0.00146737	0	4	0.49687	40	8.0504		anatomical structure formation involved in morphogenesis	GO:0048646	0.00077972	0	7	1.5711	465	4.45547		negative regulation of multicellular organism growth	GO:0040015	0.000221	0.001	2	0.0238497	5	83.8583		hair cell differentiation	GO:0035315	8.55e-09	0	7
									oocyte fate determination	GO:0030716	0.00154517	0	3	0.233131	23	12.8683		neuron projection development	GO:0031175	5.18025e-13	0	26	4.65815	375	5.58161		neuron development	GO:0048666	9.36767e-11	0	14	1.56434	463	8.94943		response to chemical stimulus	GO:0042221	4.79e-09	0	17	3.1911	669	5.32732		non-sensory hair organization	GO:0035316	8.55e-09	0	7
									regulation of actin filament length	GO:0030832	7.59737e-05	0	4	0.233131	23	17.1577		retinal ganglion cell axon guidance	GO:0031290	0.000287065	0	3	0.136639	11	21.9556		cell morphogenesis involved in neuron differentiation	GO:0048667	1.05987e-10	0	13	1.27378	377	10.2059		regulation of protein import into nucleus	GO:0042306	0.000378	0	3	0.143098	30	20.9646		imaginal disc-derived wing hair organization	GO:0035317	7.23e-09	0	7
									positive regulation of actin filament polymerization	GO:0030838	0.00206654	0.001	2	0.070953	7	28.1877		regulation of cellular metabolic process	GO:0031323	2.06557e-05	0	30	13.5894	1094	2.20761		generation of neurons	GO:0048699	1.24502e-11	0	16	1.98668	588	8.05362		positive regulation of protein import into nucleus	GO:0042307	0.00325	0.001	2	0.0858591	18	23.294		intracellular signal transduction	GO:0035556	4.2e-06	0	12
									epithelial cell differentiation	GO:0030855	0.00221899	0.003	3	0.26354	26	11.3835		positive regulation of cellular metabolic process	GO:0031325	0.00940928	0.009	9	3.56504	287	2.52452		instar larval or pupal morphogenesis	GO:0048707	0.00211211	0.001	6	1.36838	405	4.38475		taxis	GO:0042330	0.000154	0	7	1.17818	247	5.94138		growth	GO:0040007	0.000296	0.001	8
									stress-activated protein kinase signaling cascade	GO:0031098	0.000225652	0.001	5	0.557488	55	8.96881		regulation of cellular biosynthetic process	GO:0031326	0.00216156	0.004	21	10.7572	866	1.95218		tissue morphogenesis	GO:0048729	0.000363565	0	6	0.976448	289	6.14472		response to starvation	GO:0042594	0.000417	0.002	3	0.147868	31	20.2883		regulation of growth	GO:0040008	0.00319	0.004	5
									neuron projection development	GO:0031175	1.56215e-11	0	22	3.80105	375	5.78787		positive regulation of protein complex assembly	GO:0031334	0.00931252	0.011	2	0.149061	12	13.4173		system development	GO:0048731	1.19287e-07	0	21	6.80473	2014	3.08609		muscle cell differentiation	GO:0042692	0.00504	0.002	4	0.696413	146	5.74372		locomotion	GO:0040011	1.14e-07	0	15
									regulation of cellular metabolic process	GO:0031323	7.39243e-07	0	29	11.0889	1094	2.61522		regulation of cell projection organization	GO:0031344	4.56945e-08	0	9	0.745305	60	12.0756		skeletal muscle fiber development	GO:0048741	0.00225502	0.001	3	0.26354	78	11.3835		eye photoreceptor cell fate commitment	GO:0042706	0.00014	0.001	4	0.267117	56	14.9747		establishment of nucleus localization	GO:0040023	0.000685	0.001	3
									negative regulation of cellular metabolic process	GO:0031324	3.9121e-05	0	13	3.46656	342	3.75011		negative regulation of cell projection organization	GO:0031345	0.000616236	0.003	3	0.173904	14	17.2509		muscle fiber development	GO:0048747	0.00297815	0.001	3	0.290569	86	10.3246		regulation of transcription factor import into nucleus	GO:0042990	0.000147	0	3	0.104939	22	28.5881		compound eye photoreceptor development	GO:0042051	0.00104	0.002	4
									positive regulation of cellular metabolic process	GO:0031325	0.000640475	0.001	10	2.90907	287	3.43752		regulation of neurological system process	GO:0031644	0.000142968	0	5	0.509291	41	9.81756		compound eye development	GO:0048749	0.00102913	0.001	6	1.18931	352	5.04495		transcription factor import into nucleus	GO:0042991	0.000147	0	3	0.104939	22	28.5881		wound healing	GO:0042060	0.000549	0	3
									regulation of cellular biosynthetic process	GO:0031326	4.05556e-06	0	24	8.7779	866	2.73414		regulation of response to external stimulus	GO:0032101	0.00407983	0.003	2	0.0993739	8	20.126		neuron projection morphogenesis	GO:0048812	8.97405e-11	0	13	1.25688	372	10.3431		positive regulation of transcription factor import into nucleus	GO:0042993	0.00325	0.001	2	0.0858591	18	23.294		gliogenesis	GO:0042063	2.91e-05	0	5
									negative regulation of cellular biosynthetic process	GO:0031327	1.29882e-05	0	13	3.12193	308	4.16409		regulation of cellular protein metabolic process	GO:0032268	0.00489383	0.007	7	2.08685	168	3.35433		dendrite morphogenesis	GO:0048813	1.05936e-05	0	6	0.516943	153	11.6067		macromolecule metabolic process	GO:0043170	5.09e-05	0	31	17.2768	3622	1.79432		establishment of ommatidial planar polarity	GO:0042067	0.000301	0.001	4
									positive regulation of cellular biosynthetic process	GO:0031328	0.000322125	0	10	2.66581	263	3.75121		positive regulation of cellular protein metabolic process	GO:0032270	0.00440144	0.003	3	0.335387	27	8.94489		regulation of dendrite morphogenesis	GO:0048814	0.0020266	0	2	0.0675743	20	29.5971		regulation of protein complex assembly	GO:0043254	0.00673	0.004	2	0.124019	26	16.1266		response to chemical stimulus	GO:0042221	5.09e-05	0	14
									positive regulation of protein complex assembly	GO:0031334	0.00628456	0.006	2	0.121634	12	16.4428		regulation of protein polymerization	GO:0032271	0.00182767	0.001	3	0.248435	20	12.0756		anatomical structure development	GO:0048856	2.06759e-08	0	25	9.1901	2720	2.72032		regulation of ion transport	GO:0043269	0.00442	0.003	2	0.100169	21	19.9663		taxis	GO:0042330	2.7e-06	0	10
									regulation of cell projection organization	GO:0031344	0.00314076	0.006	4	0.608169	60	6.57712		positive regulation of protein polymerization	GO:0032273	0.0052049	0.007	2	0.111796	9	17.8898		cell projection morphogenesis	GO:0048858	2.66044e-10	0	13	1.37176	406	9.47689		positive regulation of ion transport	GO:0043270	0.000461	0	2	0.0333896	7	59.8988		pigment metabolic process	GO:0042440	0.00116	0	4
									negative regulation of cell projection organization	GO:0031345	0.00855146	0.007	2	0.141906	14	14.0938		multicellular organismal process	GO:0032501	7.11057e-25	0	100	44.0351	3545	2.27092		cellular developmental process	GO:0048869	4.02139e-08	0	21	6.40942	1897	3.27643		macromolecule modification	GO:0043412	0.000135	0	12	3.52976	740	3.39966		photoreceptor cell development	GO:0042461	0.000193	0	5
									actin cytoskeleton reorganization	GO:0031532	0.00434193	0.002	2	0.101361	10	19.7314		developmental process	GO:0032502	8.91087e-20	0	87	37.8118	3044	2.30087		regulation of neurogenesis	GO:0050767	0.000289635	0.001	4	0.324357	96	12.3321		response to peptide hormone stimulus	GO:0043434	0.000218	0	3	0.119249	25	25.1575		eye photoreceptor cell development	GO:0042462	0.00116	0.003	4
									regulation of neurological system process	GO:0031644	5.43774e-05	0	5	0.415582	41	12.0313		multicellular organism reproduction	GO:0032504	1.06662e-06	0	30	11.7385	945	2.55568		negative regulation of neurogenesis	GO:0050768	0.0026815	0.001	2	0.0777104	23	25.7366		macromolecular complex subunit organization	GO:0043933	0.000142	0	7	1.16387	244	6.01443		regulation of eye photoreceptor cell development	GO:0042478	0.00205	0.002	2
									ARF protein signal transduction	GO:0032011	0.00855146	0.01	2	0.141906	14	14.0938		regulation of cellular component size	GO:0032535	0.000302637	0	6	0.919209	74	6.52735		regulation of dendrite development	GO:0050773	0.0026815	0.001	2	0.0777104	23	25.7366		cellular component biogenesis	GO:0044085	1.26e-07	0	15	3.01938	633	4.96791		benzene-containing compound metabolic process	GO:0042537	0.00205	0.003	2
									regulation of ARF protein signal transduction	GO:0032012	0.00855146	0.01	2	0.141906	14	14.0938		RNA biosynthetic process	GO:0032774	0.00680037	0.008	19	10.3349	832	1.83843		regulation of biological process	GO:0050789	8.46249e-09	0	25	8.8252	2612	2.8328		regulation of cellular component biogenesis	GO:0044087	1.79e-05	0	6	0.558084	117	10.7511		muscle cell differentiation	GO:0042692	3.29e-05	0	7
									positive regulation of protein polymerization	GO:0032273	0.00349541	0.002	2	0.0912253	9	21.9237		regulation of localization	GO:0032879	1.48065e-08	0	14	2.04959	165	6.83064		regulation of developmental process	GO:0050793	6.29397e-07	0	10	1.38865	411	7.20123		positive regulation of molecular function	GO:0044093	0.00015	0	4	0.271887	57	14.712		circadian sleep/wake cycle	GO:0042745	0.000211	0	3
									multicellular organismal process	GO:0032501	3.66243e-19	0	80	35.9326	3545	2.22639		secretion by cell	GO:0032940	1.20729e-10	0	16	1.9999	161	8.0004		regulation of cellular process	GO:0050794	1.33119e-08	0	24	8.20014	2427	2.92678		cellular metabolic process	GO:0044237	0.000422	0.001	30	18.1067	3796	1.65684		regulation of circadian sleep/wake cycle	GO:0042749	0.000124	0	3
									developmental process	GO:0032502	1.16023e-15	0	70	30.8544	3044	2.26872		regulation of actin cytoskeleton organization	GO:0032956	0.00777954	0.009	3	0.409918	33	7.31855		synapse organization	GO:0050808	2.81744e-05	0	5	0.364901	108	13.7023		primary metabolic process	GO:0044238	0.00153	0.003	31	20.3295	4262	1.52488		regulation of circadian rhythm	GO:0042752	0.00122	0	3
									multicellular organism reproduction	GO:0032504	7.64235e-09	0	30	9.57865	945	3.13196		regulation of actin filament-based process	GO:0032970	0.00777954	0.009	3	0.409918	33	7.31855		multicellular organismal movement	GO:0050879	0.00673527	0.008	1	0.00675743	2	147.985		cellular biosynthetic process	GO:0044249	0.000527	0	20	9.65915	2025	2.07058		regulation of apoptotic process	GO:0042981	0.00337	0.001	4
									maintenance of protein location in cell	GO:0032507	0.00709265	0.007	3	0.39531	39	7.58899		cellular component morphogenesis	GO:0032989	2.73017e-14	0	35	7.93749	639	4.40945		musculoskeletal movement	GO:0050881	0.00673527	0.008	1	0.00675743	2	147.985		cellular macromolecule metabolic process	GO:0044260	2.18e-05	0	28	13.9569	2926	2.00618		peptide biosynthetic process	GO:0043043	0.00241	0.003	3
									regulation of cellular component size	GO:0032535	0.00665374	0.008	4	0.750075	74	5.3328		cell part morphogenesis	GO:0032990	2.24016e-11	0	25	5.05565	407	4.94496		response to stimulus	GO:0050896	1.26529e-06	0	21	7.77104	2300	2.70234		development of primary sexual characteristics	GO:0045137	0.00331	0.004	3	0.300507	63	9.98313		thermotaxis	GO:0043052	0.000149	0	3
									RNA biosynthetic process	GO:0032774	2.34173e-05	0	22	8.43327	832	2.60872		macromolecule localization	GO:0033036	3.72814e-06	0	21	6.84438	551	3.06821		positive regulation of transport	GO:0051050	0.00876672	0.009	2	0.141906	42	14.0938		cell fate commitment	GO:0045165	5.46e-07	0	12	2.05108	430	5.85058		regulation of programmed cell death	GO:0043067	0.000864	0	5
									cellular response to hormone stimulus	GO:0032870	0.000267285	0	5	0.57776	57	8.65411		multicellular organismal reproductive behavior	GO:0033057	0.00678363	0.008	5	1.19249	96	4.19292		negative regulation of developmental process	GO:0051093	0.000788451	0	4	0.422339	125	9.47106		asymmetric protein localization involved in cell fate determination	GO:0045167	0.00195	0.005	2	0.0667793	14	29.9494		positive regulation of programmed cell death	GO:0043068	0.00438	0.002	3
									regulation of localization	GO:0032879	6.22377e-06	0	10	1.67246	165	5.9792		cellular polysaccharide biosynthetic process	GO:0033692	0.00782369	0.009	2	0.136639	11	14.6371		regulation of cellular component organization	GO:0051128	2.18598e-09	0	12	1.30418	386	9.20116		regulation of cell differentiation	GO:0045595	0.000146	0	7	1.16864	245	5.98988		regulation of MAPK cascade	GO:0043408	0.000108	0	4
									regulation of protein localization	GO:0032880	0.00871672	0.013	3	0.425718	42	7.04692		cell junction assembly	GO:0034329	0.00109128	0.002	4	0.459604	37	8.70314		negative regulation of cellular component organization	GO:0051129	0.00158559	0.002	3	0.233131	69	12.8683		regulation of neuron differentiation	GO:0045664	0.000478	0	4	0.367286	77	10.8907		negative regulation of MAPK cascade	GO:0043409	0.00334	0.005	2
									secretion by cell	GO:0032940	4.9998e-06	0	10	1.63192	161	6.12776		cell junction organization	GO:0034330	0.0026788	0.003	4	0.583822	47	6.8514		positive regulation of cellular component organization	GO:0051130	1.90247e-05	0	4	0.162178	48	24.6642		negative regulation of cell size	GO:0045792	0.000613	0.001	2	0.0381596	8	52.4115		regulation of secondary metabolic process	GO:0043455	0.000794	0	2
									regulation of actin cytoskeleton organization	GO:0032956	0.000324789	0	4	0.334493	33	11.9584		cellular protein localization	GO:0034613	0.00370356	0.005	9	3.08059	248	2.92152		localization	GO:0051179	7.99595e-05	0	16	6.04114	1788	2.64851		positive regulation of gene expression, epigenetic	GO:0045815	0.00195	0.001	2	0.0667793	14	29.9494		cellular component biogenesis	GO:0044085	1.13e-06	0	16
									regulation of actin filament-based process	GO:0032970	0.000324789	0	4	0.334493	33	11.9584		cellular macromolecular complex subunit organization	GO:0034621	4.34454e-06	0	13	2.80731	226	4.63076		spindle assembly	GO:0051225	0.00836688	0.003	2	0.138527	41	14.4376		positive regulation of transcription, DNA-dependent	GO:0045893	4.53e-08	0	10	1.01123	212	9.88895		regulation of cellular component biogenesis	GO:0044087	0.0061	0.003	4
									cellular component morphogenesis	GO:0032989	7.1681e-14	0	31	6.47699	639	4.78617		cellular macromolecular complex assembly	GO:0034622	0.00138455	0.001	8	2.14896	173	3.72273		establishment of localization	GO:0051234	0.0022994	0.002	12	4.99712	1479	2.40138		positive regulation of nucleobase-containing compound metabolic process	GO:0045935	1.02e-07	0	10	1.10186	231	9.07558		cellular metabolic process	GO:0044237	0.00131	0.002	36
									cell part morphogenesis	GO:0032990	7.73485e-11	0	22	4.12541	407	5.3328		cellular carbohydrate biosynthetic process	GO:0034637	0.00242461	0	3	0.273278	22	10.9778		maintenance of location	GO:0051235	3.78004e-05	0	4	0.192587	57	20.7699		positive regulation of transcription from RNA polymerase II promoter	GO:0045944	7.79e-06	0	7	0.739342	155	9.46788		cellular macromolecule metabolic process	GO:0044260	0.00663	0.002	28
									macromolecule localization	GO:0033036	1.10521e-07	0	21	5.58501	551	3.76006		cuticle pattern formation	GO:0035017	1.76982e-05	0	5	0.335387	27	14.9081		regulation of multicellular organismal process	GO:0051239	5.62378e-07	0	10	1.37176	406	7.28992		photoreceptor cell differentiation	GO:0046530	0.000941	0.001	5	0.763192	160	6.55143		innate immune response	GO:0045087	0.000669	0.002	4
									regulation of organelle organization	GO:0033043	0.00218834	0.004	6	1.33797	132	4.4844		salivary gland histolysis	GO:0035070	0.000462064	0.001	6	0.993739	80	6.0378		protein polymerization	GO:0051258	8.21663e-06	0	4	0.13177	39	30.356		development of primary male sexual characteristics	GO:0046546	0.00442	0.004	2	0.100169	21	19.9663		development of primary sexual characteristics	GO:0045137	0.00711	0.008	3
									cellular response to stress	GO:0033554	0.000340281	0.002	12	3.74024	369	3.20835		salivary gland cell autophagic cell death	GO:0035071	0.00249432	0.003	5	0.944052	76	5.29632		establishment of spindle localization	GO:0051293	0.00129084	0	2	0.0540594	16	36.9963		photoreceptor cell fate commitment	GO:0046552	0.000171	0.001	4	0.281427	59	14.2133		cell fate commitment	GO:0045165	0.000306	0.001	10
									cellular protein localization	GO:0034613	0.00363034	0.002	8	2.51376	248	3.18248		ecdysone-mediated induction of salivary gland cell autophagic cell death	GO:0035072	0.000287065	0.001	3	0.136639	11	21.9556		centrosome organization	GO:0051297	4.14399e-05	0	5	0.39531	117	12.6483		positive regulation of Ras protein signal transduction	GO:0046579	0.0095	0.004	1	0.0095399	2	104.823		establishment of protein localization	GO:0045184	0.00222	0	7
									cellular macromolecular complex subunit organization	GO:0034621	0.00798323	0.01	7	2.29077	226	3.05574		response to ecdysone	GO:0035075	0.00440144	0.005	3	0.335387	27	8.94489		centrosome duplication	GO:0051298	0.000157679	0	4	0.277055	82	14.4376		regulation of insulin receptor signaling pathway	GO:0046626	0.000613	0.001	2	0.0381596	8	52.4115		maintenance of protein location	GO:0045185	0.000143	0	4
									cellular nitrogen compound metabolic process	GO:0034641	5.96878e-05	0	36	19.208	1895	1.87422		induction of programmed cell death by ecdysone	GO:0035078	0.000379286	0.001	3	0.149061	12	20.126		cell division	GO:0051301	0.000513468	0	5	0.675743	200	7.39926		negative regulation of insulin receptor signaling pathway	GO:0046627	0.000221	0.001	2	0.0238497	5	83.8583		regulation of circadian sleep/wake cycle, sleep	GO:0045187	0.00288	0.003	2
									melanization defense response	GO:0035006	0.00980223	0.008	2	0.152042	15	13.1542		induction of programmed cell death by hormones	GO:0035081	0.000488607	0.001	3	0.161483	13	18.5778		regulation of cytoskeleton organization	GO:0051493	0.00152015	0.001	3	0.229753	68	13.0575		male sex differentiation	GO:0046661	0.00575	0.005	2	0.114479	24	17.4705		regulation of compound eye photoreceptor development	GO:0045314	0.00168	0.002	2
									larval midgut histolysis	GO:0035069	0.00273697	0.003	2	0.0810891	8	24.6642		establishment or maintenance of apical/basal cell polarity	GO:0035088	0.00991004	0.008	3	0.447183	36	6.70867		positive regulation of cytoskeleton organization	GO:0051495	0.000597899	0	2	0.0371659	11	53.8128		regulation of nucleocytoplasmic transport	GO:0046822	1.49e-05	0	4	0.152638	32	26.2057		regulation of cell differentiation	GO:0045595	0.000806	0.001	7
									ecdysone-mediated induction of salivary gland cell autophagic cell death	GO:0035072	0.00527184	0.005	2	0.111498	11	17.9376		appendage morphogenesis	GO:0035107	1.93642e-06	0	15	3.49051	281	4.29737		cellular localization	GO:0051641	3.73073e-06	0	11	2.1117	625	5.20908		negative regulation of nucleocytoplasmic transport	GO:0046823	0.000461	0	2	0.0333896	7	59.8988		regulation of hemocyte differentiation	GO:0045610	0.00822	0.005	2
									response to ecdysone	GO:0035075	0.00247809	0.005	3	0.273676	27	10.9619		imaginal disc-derived appendage morphogenesis	GO:0035114	1.77147e-06	0	15	3.46567	279	4.32817		Golgi localization	GO:0051645	0.00673527	0.008	1	0.00675743	2	147.985		positive regulation of nucleocytoplasmic transport	GO:0046824	0.00325	0.001	2	0.0858591	18	23.294		regulation of neuron differentiation	GO:0045664	0.000114	0.001	5
									induction of programmed cell death by ecdysone	GO:0035078	0.00628456	0.007	2	0.121634	12	16.4428		post-embryonic appendage morphogenesis	GO:0035120	1.2305e-06	0	15	3.36629	271	4.45594		establishment of localization in cell	GO:0051649	0.00676669	0.006	6	1.73328	513	3.46164		dorsal appendage formation	GO:0046843	0.000706	0	3	0.176488	37	16.9983		negative regulation of transcription, DNA-dependent	GO:0045892	0.00151	0.003	7
									induction of programmed cell death by hormones	GO:0035081	0.00737834	0.008	2	0.13177	13	15.178		regulation of hemocyte proliferation	GO:0035206	0.000903557	0.001	2	0.049687	4	40.252		maintenance of location in cell	GO:0051651	0.000319678	0	3	0.135149	40	22.1978		intracellular transport	GO:0046907	0.0059	0.006	6	1.65994	348	3.61458		positive regulation of transcription, DNA-dependent	GO:0045893	0.000339	0	7
									appendage morphogenesis	GO:0035107	0.00761246	0.005	8	2.84826	281	2.80874		cell competition in a multicellular organism	GO:0035212	0.000148795	0	3	0.111796	9	26.8347		spindle localization	GO:0051653	0.00129084	0	2	0.0540594	16	36.9963		regulation of neurotransmitter secretion	GO:0046928	0.00143	0	2	0.0572394	12	34.941		negative regulation of nucleobase-containing compound metabolic process	GO:0045934	0.00201	0.004	7
									imaginal disc-derived appendage morphogenesis	GO:0035114	0.00730391	0.004	8	2.82798	279	2.82887		wing disc development	GO:0035220	3.82312e-08	0	19	4.24824	342	4.47244		establishment of Golgi localization	GO:0051683	0.00673527	0.008	1	0.00675743	2	147.985		focal adhesion assembly	GO:0048041	0.0095	0.013	1	0.0095399	2	104.823		positive regulation of nucleobase-containing compound metabolic process	GO:0045935	0.000569	0.001	7
									post-embryonic appendage morphogenesis	GO:0035120	0.00616355	0.004	8	2.74689	271	2.91238		wing disc pattern formation	GO:0035222	0.00903662	0.013	4	0.819835	66	4.87903		cellular response to stimulus	GO:0051716	4.48263e-06	0	16	4.83494	1431	3.30924		establishment of thoracic bristle planar orientation	GO:0048106	0.0095	0.008	1	0.0095399	2	104.823		regulation of embryonic development	GO:0045995	0.0095	0.009	3
									hemocyte proliferation	GO:0035172	0.00737834	0.006	2	0.13177	13	15.178		tube morphogenesis	GO:0035239	0.00943874	0.003	5	1.29186	104	3.87038		membrane depolarization	GO:0051899	0.00673527	0.006	1	0.00675743	2	147.985		cell development	GO:0048468	3.4e-13	0	25	4.87012	1021	5.13335		regulation of JNK cascade	GO:0046328	5.62e-05	0	4
									larval wandering behavior	GO:0035180	0.000101744	0	2	0.0202723	2	98.6569		organ growth	GO:0035265	5.73921e-05	0	6	0.683196	55	8.78225		regulation of nervous system development	GO:0051960	9.11316e-05	0	5	0.466263	138	10.7236		cell maturation	GO:0048469	0.00623	0.004	4	0.739342	155	5.41022		negative regulation of JNK cascade	GO:0046329	0.00245	0.005	2
									hatching	GO:0035188	0.000302199	0	2	0.0304084	3	65.7712		exocrine system development	GO:0035272	4.53271e-06	0	11	1.98748	160	5.53465		muscle cell development	GO:0055001	0.00672306	0.005	3	0.388552	115	7.72097		oogenesis	GO:0048477	2.67e-07	0	14	2.74272	575	5.10442		imaginal disc fusion	GO:0046528	0.000124	0	3
									regulation of hemocyte proliferation	GO:0035206	0.000602395	0.001	2	0.0405446	4	49.3284		segmentation	GO:0035282	0.000688959	0.001	11	3.46567	279	3.17399		striated muscle cell development	GO:0055002	0.0065627	0.005	3	0.385173	114	7.7887		organ development	GO:0048513	7.28e-10	0	23	5.7144	1198	4.02492		imaginal disc fusion, thorax closure	GO:0046529	0.000101	0	3
									wing disc development	GO:0035220	0.00239544	0.001	10	3.46656	342	2.8847		chitin-based larval cuticle pattern formation	GO:0035293	0.00782369	0.007	2	0.136639	11	14.6371		canonical Wnt receptor signaling pathway	GO:0060070	0.000230243	0	2	0.023651	7	84.563		positive regulation of biological process	GO:0048518	1.73e-10	0	17	2.571	539	6.61221		photoreceptor cell differentiation	GO:0046530	5.9e-05	0	7
									tube morphogenesis	GO:0035239	0.00403653	0.003	5	1.05416	104	4.74312		intracellular signal transduction	GO:0035556	0.00032413	0	14	4.83206	389	2.89732		regulation of postsynaptic membrane potential	GO:0060078	6.62046e-05	0	2	0.0135149	4	147.985		negative regulation of biological process	GO:0048519	2.1e-05	0	14	3.9686	832	3.52769		development of primary male sexual characteristics	GO:0046546	0.0075	0.007	2
									exocrine system development	GO:0035272	0.00564752	0.004	6	1.62178	160	3.69963		multicellular organismal signaling	GO:0035637	6.98793e-16	0	25	3.20481	258	7.80078		regulation of excitatory postsynaptic membrane potential	GO:0060079	0.00673527	0.006	1	0.00675743	2	147.985		positive regulation of cellular process	GO:0048522	6.21e-11	0	17	2.40882	505	7.05738		photoreceptor cell fate commitment	GO:0046552	0.00592	0.009	3
									segmentation	GO:0035282	0.00204876	0.001	9	2.82798	279	3.18248		protein modification process	GO:0036211	9.34833e-08	0	27	8.70764	701	3.10072		regulation of cell development	GO:0060284	2.58926e-05	0	6	0.60479	179	9.9208		negative regulation of cellular process	GO:0048523	0.000116	0	12	3.47252	728	3.4557		dorsal closure, leading edge cell differentiation	GO:0046663	0.000381	0	2
									tube development	GO:0035295	0.00711828	0.003	5	1.2062	119	4.14525		growth	GO:0040007	1.47675e-10	0	20	3.41598	275	5.85484		regulation of cellular localization	GO:0060341	0.00288089	0.002	3	0.287191	85	10.446		hemopoietic or lymphoid organ development	GO:0048534	0.00316	0.006	3	0.295737	62	10.1442		dorsal closure, amnioserosa morphology change	GO:0046664	2.72e-05	0	3
									regulation of tube diameter	GO:0035296	0.00737834	0.007	2	0.13177	13	15.178		regulation of growth	GO:0040008	9.95584e-09	0	14	1.98748	160	7.0441		epithelium development	GO:0060429	2.94253e-05	0	7	0.925768	274	7.56129		post-embryonic organ morphogenesis	GO:0048563	2.63e-06	0	10	1.56931	329	6.37221		dorsal appendage formation	GO:0046843	0.00156	0.002	3
									regulation of Malpighian tubule size	GO:0035298	0.000602395	0	2	0.0405446	4	49.3284		locomotion	GO:0040011	2.64654e-13	0	29	5.76369	464	5.0315		muscle tissue development	GO:0060537	0.00755993	0.004	3	0.405446	120	7.39926		digestive tract development	GO:0048565	0.00741	0.008	3	0.400676	84	7.48735		male gamete generation	GO:0048232	0.00735	0.008	5
									hair cell differentiation	GO:0035315	0.00991071	0.008	3	0.44599	44	6.7266		regulation of locomotion	GO:0040012	0.00133217	0	3	0.223591	18	13.4173		skeletal muscle organ development	GO:0060538	0.00111056	0.002	4	0.462884	137	8.64148		embryonic organ development	GO:0048568	0.00623	0.007	2	0.119249	25	16.7717		organelle fission	GO:0048285	0.00885	0.007	5
									non-sensory hair organization	GO:0035316	0.00991071	0.008	3	0.44599	44	6.7266		olfactory behavior	GO:0042048	0.000237188	0	7	1.24217	100	5.63528		intracellular mRNA localization involved in pattern specification process	GO:0060810	0.00010573	0	4	0.250025	74	15.9984		post-embryonic organ development	GO:0048569	4.35e-06	0	10	1.65994	348	6.02431		mesoderm morphogenesis	GO:0048332	0.000761	0.002	3
									imaginal disc-derived wing hair organization	GO:0035317	0.00930247	0.005	3	0.435854	43	6.88304		compound eye photoreceptor development	GO:0042051	0.00026045	0	6	0.894365	72	6.70867		intracellular mRNA localization involved in anterior/posterior axis specification	GO:0060811	0.000100254	0	4	0.246646	73	16.2176		regulation of response to stimulus	GO:0048583	0.00114	0.001	8	2.13694	448	3.74368		mesodermal cell differentiation	GO:0048333	0.00437	0.012	2
									intracellular signal transduction	GO:0035556	3.19344e-07	0	17	3.94296	389	4.31148		establishment of ommatidial planar polarity	GO:0042067	0.00387685	0.003	4	0.645931	52	6.19262		muscle structure development	GO:0061061	0.00169749	0.001	5	0.881844	261	5.66993		negative regulation of response to stimulus	GO:0048585	0.000622	0.002	5	0.696413	146	7.17965		cell development	GO:0048468	5.99e-10	0	25
									multicellular organismal signaling	GO:0035637	9.07233e-12	0	19	2.61512	258	7.26543		regulation of cell proliferation	GO:0042127	0.000865677	0	6	1.11796	90	5.36693		establishment or maintenance of bipolar cell polarity	GO:0061245	0.00649637	0.001	2	0.121634	36	16.4428		eye morphogenesis	GO:0048592	0.000612	0.002	7	1.47868	310	4.73394		cell maturation	GO:0048469	0.00278	0.003	5
									protein modification process	GO:0036211	0.000211994	0	18	7.10544	701	2.53327		response to chemical stimulus	GO:0042221	1.07531e-13	0	35	8.31015	669	4.21172		macromolecular complex assembly	GO:0065003	0.00339733	0.002	4	0.628441	186	6.36496		oocyte development	GO:0048599	0.00492	0.005	4	0.691643	145	5.78333		oogenesis	GO:0048477	5.03e-08	0	17
									ERBB signaling pathway	GO:0038127	0.0024398	0.003	4	0.567624	56	7.04692		taxis	GO:0042330	9.24524e-09	0	17	3.06817	247	5.54076		biological regulation	GO:0065007	5.35523e-08	0	25	9.59893	2841	2.60446		multicellular organismal reproductive process	GO:0048609	1.7e-06	0	16	4.22141	885	3.79021		rhythmic process	GO:0048511	0.00099	0.002	4
									growth	GO:0040007	6.42374e-07	0	14	2.78744	275	5.02253		cuticle development	GO:0042335	0.000118994	0	8	1.49061	120	5.36693		regulation of biological quality	GO:0065008	1.95465e-07	0	13	2.37186	702	5.48094		cellular process involved in reproduction	GO:0048610	0.000192	0	12	3.66332	768	3.27572		circadian behavior	GO:0048512	0.000203	0	4
									regulation of growth	GO:0040008	3.35994e-05	0	9	1.62178	160	5.54945		photoreceptor cell development	GO:0042461	9.18803e-05	0	7	1.06827	86	6.55265		protein complex biogenesis	GO:0070271	0.000470226	0	4	0.36828	109	10.8613		organ formation	GO:0048645	0.00181	0.003	3	0.243267	51	12.3321		organ development	GO:0048513	1.52e-11	0	29
									locomotion	GO:0040011	3.65383e-06	0	17	4.70317	464	3.61458		eye photoreceptor cell development	GO:0042462	0.000302637	0	6	0.919209	74	6.52735		cellular macromolecule localization	GO:0070727	9.74695e-07	0	9	1.1116	329	8.09646		anatomical structure formation involved in morphogenesis	GO:0048646	0.000298	0.001	9	2.21803	465	4.05766		positive regulation of biological process	GO:0048518	4.44e-06	0	14
									regulation of development, heterochronic	GO:0040034	0.000157272	0	3	0.111498	11	26.9064		muscle cell differentiation	GO:0042692	1.29693e-05	0	10	1.81357	146	5.51397		cellular response to organic substance	GO:0071310	0.0031787	0.002	3	0.297327	88	10.0899		neuron fate commitment	GO:0048663	0.000249	0.001	4	0.310047	65	12.9013		negative regulation of biological process	GO:0048519	4.09e-07	0	19
									olfactory behavior	GO:0042048	0.000516638	0.003	6	1.01361	100	5.91941		regulation of programmed cell death	GO:0043067	0.000683531	0	7	1.47819	119	4.73553		cellular response to peptide hormone stimulus	GO:0071375	0.00316623	0.001	2	0.0844679	25	23.6776		neuron development	GO:0048666	1.54e-07	0	13	2.20849	463	5.88638		positive regulation of cellular process	GO:0048522	2.07e-06	0	14
									regulation of epidermal growth factor receptor signaling pathway	GO:0042058	0.00275515	0.003	3	0.283812	28	10.5704		positive regulation of programmed cell death	GO:0043068	0.00415363	0.001	4	0.658352	53	6.07577		cellular response to endogenous stimulus	GO:0071495	0.00201544	0.001	3	0.253404	75	11.8388		cell morphogenesis involved in neuron differentiation	GO:0048667	8.84e-06	0	10	1.79827	377	5.5609		negative regulation of cellular process	GO:0048523	1.45e-06	0	17
									negative regulation of epidermal growth factor receptor signaling pathway	GO:0042059	0.00073864	0.002	3	0.182451	18	16.4428		macromolecule metabolic process	GO:0043170	0.000167931	0	65	44.9916	3622	1.44472		semaphorin-plexin signaling pathway	GO:0071526	0.00673527	0.012	1	0.00675743	2	147.985		generation of neurons	GO:0048699	6.87e-11	0	18	2.80473	588	6.41773		hemopoietic or lymphoid organ development	GO:0048534	0.000593	0	4
									response to cocaine	GO:0042220	0.000208153	0	3	0.121634	12	24.6642		protein complex disassembly	GO:0043241	0.00991004	0.01	3	0.447183	36	6.70867		protein complex subunit organization	GO:0071822	9.75612e-05	0	5	0.47302	140	10.5704		instar larval or pupal morphogenesis	GO:0048707	2.87e-07	0	12	1.93183	405	6.21173		digestive tract morphogenesis	GO:0048546	0.00512	0.007	3
									response to chemical stimulus	GO:0042221	3.72143e-14	0	32	6.78108	669	4.71901		regulation of protein complex assembly	GO:0043254	0.00394793	0.001	3	0.322965	26	9.28892		cellular component organization or biogenesis	GO:0071840	2.99429e-13	0	27	7.0007	2072	3.85676		tissue morphogenesis	GO:0048729	0.00237	0.004	6	1.37852	289	4.35251		post-embryonic organ morphogenesis	GO:0048563	1.12e-09	0	15
									taxis	GO:0042330	6.98889e-06	0	12	2.50363	247	4.79305		apical junction assembly	GO:0043297	0.00845606	0.011	3	0.422339	34	7.10329		cellular component organization or biogenesis at cellular level	GO:0071841	1.35017e-13	0	26	6.09182	1803	4.26802		system development	GO:0048731	1.48e-10	0	30	9.60668	2014	3.12283		digestive tract development	GO:0048565	0.00185	0.001	4
									regulation of membrane potential	GO:0042391	0.00197743	0	3	0.253404	25	11.8388		macromolecule modification	GO:0043412	2.80355e-07	0	27	9.19209	740	2.93731		cellular component organization at cellular level	GO:0071842	7.46628e-14	0	26	5.94654	1760	4.37229		gland development	GO:0048732	2.65e-06	0	8	0.90152	189	8.8739		embryonic organ development	GO:0048568	0.000488	0	3
									neuron maturation	GO:0042551	0.000870698	0	3	0.192587	19	15.5774		regulation of RNA splicing	GO:0043484	1.33129e-05	0	7	0.794992	64	8.80513		cellular component assembly at cellular level	GO:0071844	1.41847e-09	0	14	1.92249	569	7.28223		appendage development	GO:0048736	6.93e-07	0	10	1.35467	284	7.3819		post-embryonic organ development	GO:0048569	2.42e-09	0	15
									muscle cell differentiation	GO:0042692	2.36484e-07	0	11	1.47988	146	7.43305		cellular protein complex assembly	GO:0043623	1.90661e-05	0	8	1.15522	93	6.92508		regulation of anatomical structure size	GO:0090066	0.00755993	0.006	3	0.405446	120	7.39926		imaginal disc-derived appendage development	GO:0048737	6.5e-07	0	10	1.34513	282	7.43425		regulation of response to stimulus	GO:0048583	9.69e-09	0	16
									circadian sleep/wake cycle	GO:0042745	3.43084e-05	0	4	0.192587	19	20.7699		cellular protein complex disassembly	GO:0043624	0.00991004	0.01	3	0.447183	36	6.70867		establishment of epithelial cell polarity	GO:0090162	0.00071595	0	2	0.0405446	12	49.3284		compound eye development	GO:0048749	3.55e-05	0	9	1.67902	352	5.36026		negative regulation of response to stimulus	GO:0048585	0.00029	0.001	6
									regulation of circadian sleep/wake cycle	GO:0042749	1.64912e-05	0	4	0.162178	16	24.6642		macromolecular complex subunit organization	GO:0043933	1.00047e-05	0	13	3.03091	244	4.28915		regulation of multicellular organismal development	GO:2000026	3.47092e-07	0	9	0.983206	291	9.15373		genitalia development	GO:0048806	0.00673	0.007	2	0.124019	26	16.1266		developmental cell growth	GO:0048588	0.00258	0.004	3
									regulation of circadian rhythm	GO:0042752	0.000365242	0	4	0.344629	34	11.6067		regulation of system process	GO:0044057	1.07581e-05	0	7	0.770148	62	9.08916		regulation of photoreceptor cell axon guidance	GO:2000289	0.00673527	0.012	1	0.00675743	2	147.985		male genitalia morphogenesis	GO:0048808	0.00168	0.002	2	0.0620093	13	32.2532		developmental growth	GO:0048589	0.00424	0.004	5
									regulation of apoptotic process	GO:0042981	0.00326649	0.004	5	1.00348	99	4.98267		cellular component biogenesis	GO:0044085	2.48707e-09	0	28	7.86296	633	3.561		semaphorin-plexin signaling pathway involved in regulation of photoreceptor cell axon guidance	GO:2000305	0.00673527	0.012	1	0.00675743	2	147.985		neuron projection morphogenesis	GO:0048812	7.86e-06	0	10	1.77442	372	5.63564		eye morphogenesis	GO:0048592	2e-05	0	10
									extracellular structure organization	GO:0043062	0.00991071	0.015	3	0.44599	44	6.7266		regulation of cellular component biogenesis	GO:0044087	1.8544e-09	0	13	1.45334	117	8.94489											dendrite morphogenesis	GO:0048813	0.000769	0.002	5	0.729802	153	6.85117		embryonic morphogenesis	GO:0048598	9.91e-11	0	14
									positive regulation of apoptotic process	GO:0043065	0.00611886	0.004	3	0.375037	37	7.99921		positive regulation of cellular component biogenesis	GO:0044089	0.000210619	0	3	0.124217	10	24.1512											anatomical structure development	GO:0048856	6.8e-14	0	38	12.9743	2720	2.92888		oocyte development	GO:0048599	0.00208	0.002	5
									regulation of programmed cell death	GO:0043067	0.00128885	0.001	6	1.2062	119	4.9743		cellular metabolic process	GO:0044237	1.03574e-05	0	71	47.1529	3796	1.50574											cell projection morphogenesis	GO:0048858	1.69e-05	0	10	1.9366	406	5.16369		multicellular organismal reproductive process	GO:0048609	1.22e-09	0	23
									positive regulation of programmed cell death	GO:0043068	0.00199075	0.003	4	0.537216	53	7.4458		primary metabolic process	GO:0044238	0.000745717	0.001	71	52.9415	4262	1.3411											formation of anatomical boundary	GO:0048859	0.00171	0.005	3	0.238497	50	12.5787		cellular process involved in reproduction	GO:0048610	6.18e-07	0	18
									response to alkaloid	GO:0043279	0.000620085	0	3	0.172314	17	17.41		cellular macromolecule metabolic process	GO:0044260	5.43033e-06	0	60	36.346	2926	1.6508											cellular developmental process	GO:0048869	4.09e-12	0	31	9.04859	1897	3.42595		embryonic hindgut morphogenesis	GO:0048619	0.00144	0.002	3
									steroid hormone mediated signaling pathway	GO:0043401	0.00101684	0.002	3	0.202723	20	14.7985		cellular carbohydrate metabolic process	GO:0044262	0.00538548	0.005	7	2.12412	171	3.29549											cell motility	GO:0048870	9.08e-05	0	7	1.08278	227	6.46485		anatomical structure formation involved in morphogenesis	GO:0048646	0.000127	0	11
									macromolecule modification	GO:0043412	0.00013781	0	19	7.50075	740	2.53308		cellular polysaccharide metabolic process	GO:0044264	0.000930984	0	3	0.198748	16	15.0945											multicellular organismal homeostasis	GO:0048871	0.00442	0.006	2	0.100169	21	19.9663		neuron fate commitment	GO:0048663	0.00775	0.013	3
									regulation of RNA splicing	GO:0043484	0.00396807	0.006	4	0.648713	64	6.16605		cellular protein metabolic process	GO:0044267	2.99525e-05	0	38	19.7878	1593	1.92037											regulation of neurogenesis	GO:0050767	8.81e-05	0	5	0.457915	96	10.9191		neuron development	GO:0048666	7.35e-07	0	14
									negative regulation of multi-organism process	GO:0043901	0.00737834	0.011	2	0.13177	13	15.178		cell fate commitment	GO:0045165	2.40126e-09	0	23	5.34135	430	4.30603											regulation of axonogenesis	GO:0050770	0.00725	0.007	2	0.128789	27	15.5293		cell morphogenesis involved in neuron differentiation	GO:0048667	4.45e-07	0	13
									regulation of system process	GO:0044057	3.63263e-05	0	6	0.628441	62	9.54744		cell-cell signaling involved in cell fate commitment	GO:0045168	0.000203062	0.001	10	2.50919	202	3.98535											regulation of biological process	GO:0050789	7.47e-18	0	41	12.4591	2612	3.29077		axon extension	GO:0048675	0.000685	0	3
									cellular component biogenesis	GO:0044085	1.23984e-08	0	24	6.41618	633	3.74054		basal protein localization	GO:0045175	0.00222203	0.001	2	0.0745305	6	26.8347											regulation of developmental process	GO:0050793	2.66e-06	0	11	1.96045	411	5.61096		generation of neurons	GO:0048699	4.22e-07	0	16
									regulation of cellular component biogenesis	GO:0044087	2.65812e-07	0	10	1.18593	117	8.43221		establishment of protein localization	GO:0045184	0.00100159	0	11	3.62715	292	3.03268											regulation of cellular process	GO:0050794	7e-18	0	40	11.5767	2427	3.45523		instar larval or pupal morphogenesis	GO:0048707	2.28e-09	0	16
									cellular metabolic process	GO:0044237	0.000602947	0.001	55	38.4768	3796	1.42943		establishment or maintenance of neuroblast polarity	GO:0045196	0.000287065	0	3	0.136639	11	21.9556											response to stimulus	GO:0050896	7.35e-10	0	31	10.9709	2300	2.82566		tissue morphogenesis	GO:0048729	1.84e-10	0	15
									primary metabolic process	GO:0044238	0.00689993	0.009	56	43.2002	4262	1.29629		establishment or maintenance of epithelial cell apical/basal polarity	GO:0045197	0.00440144	0.006	3	0.335387	27	8.94489											regulation of secretion	GO:0051046	0.00575	0.005	2	0.114479	24	17.4705		system development	GO:0048731	4.52e-10	0	35
									cellular catabolic process	GO:0044248	0.00071612	0	12	4.06459	401	2.95233		pole plasm oskar mRNA localization	GO:0045451	0.00811891	0.011	4	0.794992	64	5.0315											regulation of transport	GO:0051049	5.06e-06	0	6	0.448375	94	13.3816		gland development	GO:0048732	0.00113	0.002	6
									cellular macromolecule metabolic process	GO:0044260	0.000830673	0	45	29.6584	2926	1.51728		R7 cell differentiation	GO:0045466	0.00228078	0	4	0.558978	45	7.15591											negative regulation of transport	GO:0051051	2.17e-05	0	3	0.0572394	12	52.4115		appendage development	GO:0048736	1.49e-07	0	12
									actin nucleation	GO:0045010	0.000997316	0.001	2	0.0506807	5	39.4627		R7 cell development	GO:0045467	0.000930984	0	3	0.198748	16	15.0945											positive regulation of small GTPase mediated signal transduction	GO:0051057	0.0095	0.004	1	0.0095399	2	104.823		imaginal disc-derived appendage development	GO:0048737	1.38e-07	0	12
									cell fate commitment	GO:0045165	0.000104073	0	14	4.35854	430	3.21208		locomotor rhythm	GO:0045475	4.90155e-05	0	5	0.409918	33	12.1976											regulation of cellular component organization	GO:0051128	1.44e-06	0	11	1.8412	386	5.97436		muscle fiber development	GO:0048747	0.00202	0.003	4
									maintenance of protein location	GO:0045185	0.000906491	0.001	4	0.435854	43	9.17738		regulation of cell differentiation	GO:0045595	1.81913e-11	0	20	3.04333	245	6.57176											striated muscle cell differentiation	GO:0051146	0.00413	0	4	0.658253	138	6.07669		compound eye development	GO:0048749	5.91e-05	0	10
									regulation of circadian sleep/wake cycle, sleep	GO:0045187	6.6322e-06	0	4	0.13177	13	30.356		negative regulation of cell differentiation	GO:0045596	0.000222854	0.001	7	1.22975	99	5.6922											nuclear transport	GO:0051169	9.72e-05	0	5	0.467455	98	10.6962		imaginal disc-derived male genitalia morphogenesis	GO:0048803	0.00245	0.002	2
									pole plasm oskar mRNA localization	GO:0045451	0.000460206	0	5	0.648713	64	7.70757		regulation of neuron differentiation	GO:0045664	4.64945e-06	0	8	0.956474	77	8.36405											nuclear import	GO:0051170	1.23e-05	0	5	0.305277	64	16.3786		imaginal disc-derived genitalia morphogenesis	GO:0048805	0.00245	0.002	2
									R7 cell differentiation	GO:0045466	8.58622e-05	0	5	0.456126	45	10.9619		positive regulation of translation	GO:0045727	0.00931252	0.015	2	0.149061	12	13.4173											regulation of nitrogen compound metabolic process	GO:0051171	3.46e-07	0	17	4.26433	894	3.98655		male genitalia morphogenesis	GO:0048808	0.00288	0.003	2
									locomotor rhythm	GO:0045475	0.00442324	0.004	3	0.334493	33	8.96881		positive regulation of synaptic growth at neuromuscular junction	GO:0045887	0.00308528	0.003	2	0.0869522	7	23.0011											positive regulation of nitrogen compound metabolic process	GO:0051173	1.02e-07	0	10	1.10186	231	9.07558		neuron projection morphogenesis	GO:0048812	3.82e-07	0	13
									nurse cell apoptotic process	GO:0045476	0.00980223	0.01	2	0.152042	15	13.1542		positive regulation of growth	GO:0045927	0.00228078	0.004	4	0.558978	45	7.15591											localization	GO:0051179	2.54e-05	0	21	8.52867	1788	2.46228		dendrite morphogenesis	GO:0048813	0.00263	0.003	5
									regulation of cell differentiation	GO:0045595	6.43174e-06	0	12	2.48335	245	4.83217		regulation of embryonic development	GO:0045995	0.0017335	0.002	5	0.869522	70	5.75029											positive regulation of protein transport	GO:0051222	0.00442	0.002	2	0.100169	21	19.9663		anatomical structure development	GO:0048856	9.29e-12	0	43
									regulation of neuron differentiation	GO:0045664	0.00764733	0.007	4	0.780483	77	5.12503		lateral inhibition	GO:0046331	0.000179775	0.001	10	2.47193	199	4.04543											regulation of protein transport	GO:0051223	1.9e-05	0	4	0.162178	34	24.6642		cell projection morphogenesis	GO:0048858	1.03e-06	0	13
									regulation of R7 cell differentiation	GO:0045676	0.00527184	0.009	2	0.111498	11	17.9376		photoreceptor cell differentiation	GO:0046530	0.000164373	0	9	1.98748	160	4.52835											negative regulation of protein transport	GO:0051224	0.000461	0	2	0.0333896	7	59.8988		cellular developmental process	GO:0048869	1.89e-07	0	30
									negative regulation of smoothened signaling pathway	GO:0045879	0.00980223	0.014	2	0.152042	15	13.1542		regulation of organ growth	GO:0046620	0.00109128	0	4	0.459604	37	8.70314											establishment of localization	GO:0051234	0.00744	0.002	14	7.05476	1479	1.98448		cell motility	GO:0048870	1.26e-06	0	10
									negative regulation of synaptic growth at neuromuscular junction	GO:0045886	0.00527184	0.005	2	0.111498	11	17.9376		secretion	GO:0046903	2.29344e-10	0	16	2.08685	168	7.66705											regulation of multicellular organismal process	GO:0051239	0.000107	0	9	1.9366	406	4.64732		regulation of neurogenesis	GO:0050767	0.000323	0.001	5
									negative regulation of transcription, DNA-dependent	GO:0045892	9.56936e-05	0	11	2.76717	273	3.97518		intracellular transport	GO:0046907	0.000101852	0.001	14	4.32277	348	3.23867											negative regulation of multicellular organismal process	GO:0051241	0.00256	0.001	2	0.0763192	16	26.2057		regulation of axonogenesis	GO:0050770	0.000614	0	3
									positive regulation of transcription, DNA-dependent	GO:0045893	0.00029003	0	9	2.14886	212	4.18826		regulation of neurotransmitter secretion	GO:0046928	0.00931252	0.011	2	0.149061	12	13.4173											regulation of RNA metabolic process	GO:0051252	1.2e-07	0	17	3.96383	831	4.28878		regulation of biological process	GO:0050789	6.35e-15	0	46
									negative regulation of growth	GO:0045926	0.00930247	0.01	3	0.435854	43	6.88304		regulation of nuclear mRNA splicing, via spliceosome	GO:0048024	8.62373e-06	0	7	0.745305	60	9.39213											positive regulation of RNA metabolic process	GO:0051254	7.95e-08	0	10	1.07324	225	9.31759		regulation of developmental process	GO:0050793	4.17e-05	0	11
									negative regulation of nucleobase-containing compound metabolic process	GO:0045934	0.000149006	0	11	2.90907	287	3.78127		autophagic cell death	GO:0048102	0.00249432	0.003	5	0.944052	76	5.29632											establishment of spindle localization	GO:0051293	0.00256	0.004	2	0.0763192	16	26.2057		regulation of cellular process	GO:0050794	2.6e-15	0	45
									positive regulation of nucleobase-containing compound metabolic process	GO:0045935	0.00054363	0	9	2.34145	231	3.84377		vesicle docking	GO:0048278	0.0059474	0.008	3	0.372652	30	8.0504											establishment of spindle orientation	GO:0051294	0.000461	0.002	2	0.0333896	7	59.8988		regulation of behavior	GO:0050795	0.00102	0.001	3
									positive regulation of transcription from RNA polymerase II promoter	GO:0045944	0.000170425	0	8	1.5711	155	5.09197		cell development	GO:0048468	2.9244e-14	0	44	12.6826	1021	3.46932											regulation of cytoskeleton organization	GO:0051493	0.000297	0	4	0.324357	68	12.3321		circadian sleep/wake cycle, sleep	GO:0050802	0.00334	0.004	2
									regulation of embryonic development	GO:0045995	0.00546773	0.007	4	0.70953	70	5.63754		cell maturation	GO:0048469	0.000678671	0	8	1.92537	155	4.15505											NFAT protein import into nucleus	GO:0051531	0.00225	0.001	2	0.0715492	15	27.9528		response to stimulus	GO:0050896	7.79e-08	0	34
									regulation of oskar mRNA translation	GO:0046011	0.00628456	0.009	2	0.121634	12	16.4428		oogenesis	GO:0048477	7.24299e-06	0	21	7.1425	575	2.94015											regulation of NFAT protein import into nucleus	GO:0051532	0.00225	0.001	2	0.0715492	15	27.9528		actin filament bundle assembly	GO:0051017	0.000287	0	3
									acetyl-CoA catabolic process	GO:0046356	0.00709265	0.006	3	0.39531	39	7.58899		synaptic vesicle transport	GO:0048489	4.77757e-08	0	11	1.26702	102	8.6818											positive regulation of NFAT protein import into nucleus	GO:0051533	0.00225	0.001	2	0.0715492	15	27.9528		mRNA transport	GO:0051028	0.0075	0.007	2
									imaginal disc fusion	GO:0046528	1.64912e-05	0	4	0.162178	16	24.6642		rhythmic process	GO:0048511	2.65234e-05	0	7	0.881944	71	7.93701											regulation of neurotransmitter transport	GO:0051588	0.00143	0	2	0.0572394	12	34.941		regulation of binding	GO:0051098	0.00205	0.002	2
									imaginal disc fusion, thorax closure	GO:0046529	1.24653e-05	0	4	0.152042	15	26.3085		circadian behavior	GO:0048512	1.60493e-06	0	7	0.583822	47	11.99											cellular localization	GO:0051641	2.61e-05	0	12	2.98122	625	4.0252		regulation of cellular component organization	GO:0051128	0.00266	0.001	8
									photoreceptor cell differentiation	GO:0046530	0.000211998	0	8	1.62178	160	4.93284		organ development	GO:0048513	8.49339e-19	0	54	14.8812	1198	3.62873											establishment of localization in cell	GO:0051649	0.000123	0	10	2.44698	513	4.08666		striated muscle cell differentiation	GO:0051146	0.000213	0	6
									regulation of Ras protein signal transduction	GO:0046578	0.00799905	0.012	4	0.790619	78	5.05933		spermatid differentiation	GO:0048515	0.00943874	0.005	5	1.29186	104	3.87038											spindle localization	GO:0051653	0.00256	0.004	2	0.0763192	16	26.2057		regulation of nitrogen compound metabolic process	GO:0051171	5.52e-06	0	18
									secretion	GO:0046903	7.30464e-06	0	10	1.70287	168	5.87243		positive regulation of biological process	GO:0048518	8.11796e-09	0	25	6.69532	539	3.73395											establishment of organelle localization	GO:0051656	0.00647	0.006	3	0.381596	80	7.86172		negative regulation of nitrogen compound metabolic process	GO:0051172	0.00201	0.004	7
									intracellular transport	GO:0046907	2.0271e-06	0	15	3.52738	348	4.25245		negative regulation of biological process	GO:0048519	1.24565e-11	0	36	10.3349	832	3.48335											localization of cell	GO:0051674	0.000116	0	7	1.12571	236	6.21831		positive regulation of nitrogen compound metabolic process	GO:0051173	0.000569	0.001	7
									regulation of nuclear mRNA splicing, via spliceosome	GO:0048024	0.00314076	0.004	4	0.608169	60	6.57712		positive regulation of cellular process	GO:0048522	2.15327e-09	0	25	6.27298	505	3.98535											multi-organism process	GO:0051704	0.00685	0.006	6	1.71241	359	3.50383		localization	GO:0051179	7.99e-07	0	28
									germ-line cyst formation	GO:0048134	0.00405073	0.003	3	0.324357	32	9.24908		negative regulation of cellular process	GO:0048523	3.30764e-11	0	33	9.04303	728	3.64922											response to other organism	GO:0051707	0.00206	0.003	5	0.91106	191	5.48811		establishment of localization	GO:0051234	0.00128	0.001	19
									behavioral response to cocaine	GO:0048148	0.00349541	0.004	2	0.0912253	9	21.9237		post-embryonic organ morphogenesis	GO:0048563	1.14204e-07	0	18	4.08675	329	4.40447											cellular response to stimulus	GO:0051716	3.11e-06	0	20	6.8258	1431	2.93006		maintenance of location	GO:0051235	0.00043	0	4
									behavioral response to ethanol	GO:0048149	0.00709265	0.007	3	0.39531	39	7.58899		post-embryonic organ development	GO:0048569	5.04647e-08	0	19	4.32277	348	4.39533											regulation of calcium ion transport	GO:0051924	0.000613	0	2	0.0381596	8	52.4115		regulation of multicellular organismal process	GO:0051239	1.03e-06	0	13
									regulation of synaptic plasticity	GO:0048167	0.00737834	0.01	2	0.13177	13	15.178		regulation of post-embryonic development	GO:0048580	0.0014936	0.006	2	0.0621087	5	32.2016											positive regulation of calcium ion transport	GO:0051928	2.23e-05	0	2	0.0095399	2	209.646		negative regulation of multicellular organismal process	GO:0051241	0.00437	0.004	2
									Golgi vesicle transport	GO:0048193	0.00185479	0.001	4	0.527079	52	7.58899		regulation of response to stimulus	GO:0048583	2.66124e-08	0	22	5.56494	448	3.95332											catecholamine transport	GO:0051937	0.0095	0.016	1	0.0095399	2	104.823		regulation of RNA metabolic process	GO:0051252	3.66e-05	0	16
									male gamete generation	GO:0048232	0.000797093	0.001	8	1.97655	195	4.04746		negative regulation of response to stimulus	GO:0048585	2.80735e-08	0	13	1.81357	146	7.16816											regulation of nervous system development	GO:0051960	0.000481	0	5	0.658253	138	7.59586		negative regulation of RNA metabolic process	GO:0051253	0.00171	0.004	7
									cell development	GO:0048468	2.56113e-17	0	43	10.349	1021	4.15499		developmental growth	GO:0048589	2.34083e-08	0	14	2.12412	171	6.59097											digestive system development	GO:0055123	0.00741	0.008	3	0.400676	84	7.48735		positive regulation of RNA metabolic process	GO:0051254	0.000486	0	7
									cell maturation	GO:0048469	3.55532e-06	0	10	1.5711	155	6.36496		eye morphogenesis	GO:0048592	0.00046218	0	12	3.85074	310	3.11628											regulation of macromolecule metabolic process	GO:0060255	1.27e-09	0	22	5.32326	1116	4.1328		cell division	GO:0051301	0.00816	0.005	5
									oogenesis	GO:0048477	4.84109e-08	0	22	5.82828	575	3.7747		embryonic morphogenesis	GO:0048598	9.25164e-07	0	14	2.857	230	4.90024											regulation of cell development	GO:0060284	0.00155	0.001	5	0.853821	179	5.85603		stress-activated MAPK cascade	GO:0051403	9.04e-10	0	8
									synaptic vesicle transport	GO:0048489	0.000574238	0.001	6	1.03389	102	5.80334		oocyte development	GO:0048599	7.73146e-05	0	9	1.80115	145	4.9968											regulation of cellular localization	GO:0060341	2.81e-06	0	6	0.405446	85	14.7985		regulation of cytoskeleton organization	GO:0051493	0.00878	0.008	3
									rhythmic process	GO:0048511	0.000743114	0	5	0.719666	71	6.94767		multicellular organismal reproductive process	GO:0048609	2.61964e-07	0	30	10.9932	885	2.72895											epithelium development	GO:0060429	0.0095	0.006	5	1.30697	274	3.82565		organelle localization	GO:0051640	0.00279	0.003	4
									circadian behavior	GO:0048512	0.000106086	0	5	0.476399	47	10.4954		cellular process involved in reproduction	GO:0048610	0.000174617	0	22	9.5399	768	2.3061											regulation of cell projection assembly	GO:0060491	3.57e-05	0	3	0.0667793	14	44.9241		cellular localization	GO:0051641	0.000106	0	13
									organ development	GO:0048513	1.34585e-12	0	40	12.1431	1198	3.29405		regulation of muscle organ development	GO:0048634	0.000577762	0.002	5	0.683196	55	7.31855											skeletal muscle organ development	GO:0060538	0.00402	0.001	4	0.653483	137	6.12105		nucleus localization	GO:0051647	0.00112	0.001	3
									spermatid differentiation	GO:0048515	0.000636646	0	6	1.05416	104	5.69174		regulation of developmental growth	GO:0048638	1.99394e-05	0	7	0.844679	68	8.28718											respiratory system development	GO:0060541	0.000314	0.001	6	0.93491	196	6.41773		establishment of localization in cell	GO:0051649	0.00439	0.003	9
									positive regulation of biological process	GO:0048518	2.84609e-09	0	23	5.46338	539	4.20985		regulation of skeletal muscle tissue development	GO:0048641	0.000126784	0.001	5	0.49687	40	10.063											membrane organization	GO:0061024	0.00153	0.005	6	1.26404	265	4.7467		maintenance of location in cell	GO:0051651	0.000108	0	4
									negative regulation of biological process	GO:0048519	4.56754e-13	0	34	8.43327	832	4.03165		anatomical structure formation involved in morphogenesis	GO:0048646	0.000627626	0	15	5.77611	465	2.5969											muscle structure development	GO:0061061	0.00141	0	6	1.24496	261	4.81944		establishment of organelle localization	GO:0051656	0.00155	0.002	4
									positive regulation of cellular process	GO:0048522	4.5935e-09	0	22	5.11875	505	4.29792		neuron development	GO:0048666	2.50518e-13	0	29	5.75127	463	5.04237											macromolecular complex assembly	GO:0065003	0.00184	0.003	5	0.887211	186	5.63564		localization of cell	GO:0051674	1.79e-06	0	10
									negative regulation of cellular process	GO:0048523	7.41534e-11	0	29	7.37911	728	3.93001		cell morphogenesis involved in neuron differentiation	GO:0048667	4.1834e-12	0	25	4.683	377	5.33846											protein-DNA complex assembly	GO:0065004	0.0011	0.005	3	0.205108	43	14.6265		cellular response to stimulus	GO:0051716	2.26e-06	0	24
									response to steroid hormone stimulus	GO:0048545	6.12318e-05	0	5	0.425718	42	11.7449		axon extension	GO:0048675	0.00488525	0.004	3	0.347809	28	8.62543											biological regulation	GO:0065007	1.25e-17	0	42	13.5514	2841	3.0993		regulation of cell cycle	GO:0051726	0.00488	0.007	6
									digestive tract morphogenesis	GO:0048546	0.0024398	0.002	4	0.567624	56	7.04692		generation of neurons	GO:0048699	2.18813e-15	0	35	7.30398	588	4.7919											regulation of biological quality	GO:0065008	8.15e-05	0	12	3.3485	702	3.58369		regulation of nervous system development	GO:0051960	0.00168	0.001	5
									post-embryonic organ morphogenesis	GO:0048563	0.000117434	0	12	3.33479	329	3.59843		instar larval or pupal morphogenesis	GO:0048707	7.50314e-10	0	23	5.03081	405	4.57183											regulation of molecular function	GO:0065009	0.0013	0	5	0.820431	172	6.09436		muscle cell development	GO:0055001	7.81e-05	0	6
									post-embryonic organ development	GO:0048569	0.000198687	0	12	3.52738	348	3.40196		tissue morphogenesis	GO:0048729	1.56551e-08	0	18	3.58988	289	5.01409											regulation of establishment of protein localization	GO:0070201	2.4e-05	0	4	0.171718	36	23.294		striated muscle cell development	GO:0055002	7.44e-05	0	6
									regulation of response to stimulus	GO:0048583	4.87685e-10	0	22	4.54099	448	4.84476		system development	GO:0048731	2.7727e-21	0	73	25.0174	2014	2.91797											response to oxygen levels	GO:0070482	0.00236	0.001	3	0.267117	56	11.231		digestive system development	GO:0055123	0.00185	0.001	4
									negative regulation of response to stimulus	GO:0048585	2.43776e-08	0	12	1.47988	146	8.10878		gland development	GO:0048732	5.83606e-07	0	13	2.34771	189	5.53731											cellular macromolecule localization	GO:0070727	0.00087	0	7	1.56931	329	4.46055		regulation of macromolecule metabolic process	GO:0060255	2.06e-06	0	21
									developmental growth	GO:0048589	1.15625e-06	0	11	1.73328	171	6.34635		appendage development	GO:0048736	2.20978e-06	0	15	3.52778	284	4.25197											cellular response to chemical stimulus	GO:0070887	6.25e-05	0	6	0.696413	146	8.61558		regulation of cell development	GO:0060284	0.000854	0	6
									eye morphogenesis	GO:0048592	0.000291172	0	11	3.1422	310	3.50073		imaginal disc-derived appendage development	GO:0048737	2.02396e-06	0	15	3.50293	282	4.28213											cellular response to organic substance	GO:0071310	3.44e-06	0	6	0.419756	88	14.294		epithelium development	GO:0060429	1e-09	0	14
									embryonic morphogenesis	GO:0048598	0.000108338	0	10	2.33131	230	4.28943		skeletal muscle fiber development	GO:0048741	4.67239e-07	0	9	0.968896	78	9.28892											cellular response to peptide hormone stimulus	GO:0071375	0.000218	0	3	0.119249	25	25.1575		skeletal muscle organ development	GO:0060538	2.18e-05	0	7
									oocyte development	GO:0048599	0.000658166	0.001	7	1.46974	145	4.76275		regulation of skeletal muscle fiber development	GO:0048742	0.000126784	0.001	5	0.49687	40	10.063											cellular response to steroid hormone stimulus	GO:0071383	0.00833	0.005	2	0.138329	29	14.4583		respiratory system development	GO:0060541	0.00021	0	7
									multicellular organismal reproductive process	GO:0048609	1.62688e-09	0	30	8.97049	885	3.3443		muscle fiber development	GO:0048747	1.08395e-06	0	9	1.06827	86	8.42484											cellular response to ecdysone	GO:0071390	0.000978	0	2	0.0476995	10	41.9292		developmental growth involved in morphogenesis	GO:0060560	3.43e-05	0	5
									cellular process involved in reproduction	GO:0048610	2.26539e-05	0	21	7.78456	768	2.69765		compound eye development	GO:0048749	2.92441e-05	0	15	4.37245	352	3.43057											cellular response to oxygen levels	GO:0071453	0.00673	0.006	2	0.124019	26	16.1266		cell fate commitment involved in formation of primary germ layer	GO:0060795	0.00494	0.014	2
									embryonic hindgut morphogenesis	GO:0048619	0.00566395	0.004	3	0.364901	36	8.22141		neuron projection morphogenesis	GO:0048812	3.11321e-12	0	25	4.62089	372	5.41022											cellular response to hypoxia	GO:0071456	0.00575	0.006	2	0.114479	24	17.4705		muscle structure development	GO:0061061	5.88e-09	0	13
									regulation of muscle organ development	GO:0048634	0.00228309	0.003	4	0.557488	55	7.17504		dendrite morphogenesis	GO:0048813	1.95414e-05	0	10	1.90053	153	5.2617											cellular response to endogenous stimulus	GO:0071495	1.34e-06	0	6	0.357746	75	16.7717		renal tubule development	GO:0061326	0.00156	0.002	3
									regulation of developmental growth	GO:0048638	0.00493174	0.001	4	0.689258	68	5.80334		regulation of dendrite morphogenesis	GO:0048814	9.42324e-05	0	4	0.248435	20	16.1008											cellular response to external stimulus	GO:0071496	0.00256	0.003	2	0.0763192	16	26.2057		renal tubule morphogenesis	GO:0061333	0.00133	0.002	3
									regulation of skeletal muscle tissue development	GO:0048641	0.000687084	0.001	4	0.405446	40	9.86569		anatomical structure development	GO:0048856	3.93708e-18	0	80	33.7871	2720	2.36776											response to transforming growth factor beta stimulus	GO:0071559	0.0095	0.009	1	0.0095399	2	104.823		biological regulation	GO:0065007	2.59e-14	0	47
									anatomical structure formation involved in morphogenesis	GO:0048646	8.217e-07	0	18	4.71331	465	3.81898		cell projection morphogenesis	GO:0048858	2.12353e-11	0	25	5.04323	406	4.95714											cellular response to transforming growth factor beta stimulus	GO:0071560	0.0095	0.009	1	0.0095399	2	104.823		regulation of stress-activated protein kinase signaling cascade	GO:0070302	5.62e-05	0	4
									neuron development	GO:0048666	3.11484e-12	0	25	4.69303	463	5.32704		cellular developmental process	GO:0048869	2.67795e-16	0	64	23.564	1897	2.716											protein-DNA complex subunit organization	GO:0071824	0.00161	0.005	3	0.233728	49	12.8355		negative regulation of stress-activated protein kinase signaling cascade	GO:0070303	0.00245	0.005	2
									cell morphogenesis involved in neuron differentiation	GO:0048667	1.73454e-11	0	22	3.82133	377	5.75716		cell motility	GO:0048870	0.000117127	0	11	2.81974	227	3.90107											cellular component organization or biogenesis	GO:0071840	1.93e-09	0	29	9.88333	2072	2.93423		cellular macromolecule localization	GO:0070727	5.19e-06	0	11
									generation of neurons	GO:0048699	2.49269e-12	0	28	5.96005	588	4.69795		regulation of mRNA processing	GO:0050684	1.47671e-05	0	7	0.807413	65	8.66966											cellular component organization or biogenesis at cellular level	GO:0071841	8e-08	0	25	8.60022	1803	2.9069		cellular component organization or biogenesis	GO:0071840	1.99e-10	0	36
									instar larval or pupal morphogenesis	GO:0048707	1.28261e-05	0	15	4.10514	405	3.65396		regulation of neurogenesis	GO:0050767	2.75375e-06	0	9	1.19249	96	7.54725											cellular component organization at cellular level	GO:0071842	4.88e-08	0	25	8.39511	1760	2.97792		cellular component organization or biogenesis at cellular level	GO:0071841	1.82e-11	0	35
									tissue morphogenesis	GO:0048729	1.91209e-07	0	15	2.92935	289	5.1206		negative regulation of neurogenesis	GO:0050768	0.00276316	0.001	3	0.2857	23	10.5005											cellular component assembly at cellular level	GO:0071844	3.08e-08	0	15	2.7141	569	5.52669		cellular component organization at cellular level	GO:0071842	8.93e-12	0	35
									system development	GO:0048731	1.04206e-11	0	51	20.4142	2014	2.49826		regulation of axonogenesis	GO:0050770	0.000319115	0	4	0.335387	27	11.9265											regulation of primary metabolic process	GO:0080090	2.29e-08	0	20	5.06569	1062	3.94813		cellular component assembly at cellular level	GO:0071844	2.7e-07	0	16
									appendage development	GO:0048736	0.00809362	0.005	8	2.87866	284	2.77907		regulation of dendrite development	GO:0050773	7.67651e-06	0	5	0.2857	23	17.5009											regulation of response to stress	GO:0080134	0.000454	0	4	0.362516	76	11.034		cellular component disassembly at cellular level	GO:0071845	0.00351	0.001	3
									imaginal disc-derived appendage development	GO:0048737	0.00777037	0.004	8	2.85839	282	2.79878		negative regulation of dendrite morphogenesis	GO:0050774	0.00222203	0.004	2	0.0745305	6	26.8347											regulation of anatomical structure size	GO:0090066	2.07e-05	0	6	0.572394	120	10.4823		renal system development	GO:0072001	0.00331	0.002	3
									skeletal muscle fiber development	GO:0048741	8.07392e-08	0	9	0.790619	78	11.3835		regulation of biological process	GO:0050789	6.92356e-31	0	94	32.4456	2612	2.89716											nucleic acid metabolic process	GO:0090304	9.19e-05	0	18	7.11199	1491	2.53094		Malpighian tubule development	GO:0072002	0.00156	0.002	3
									regulation of skeletal muscle fiber development	GO:0048742	0.000687084	0.001	4	0.405446	40	9.86569		regulation of developmental process	GO:0050793	1.79341e-16	0	31	5.10534	411	6.07208											positive regulation of intracellular protein transport	GO:0090316	0.00401	0.001	2	0.095399	20	20.9646		regulation of primary metabolic process	GO:0080090	1.99e-07	0	22
									muscle fiber development	GO:0048747	1.90422e-07	0	9	0.871708	86	10.3246		regulation of cellular process	GO:0050794	5.52762e-28	0	88	30.1476	2427	2.91897											negative regulation of intracellular protein transport	GO:0090317	0.000461	0	2	0.0333896	7	59.8988		regulation of response to stress	GO:0080134	7.34e-06	0	6
									compound eye development	GO:0048749	1.1548e-05	0	14	3.56792	352	3.92385		regulation of behavior	GO:0050795	0.00713619	0.007	3	0.397496	32	7.54725											regulation of cellular response to insulin stimulus	GO:1900076	0.000613	0.001	2	0.0381596	8	52.4115		regulation of cellular response to stress	GO:0080135	7.07e-05	0	4
									neuron projection morphogenesis	GO:0048812	1.33327e-11	0	22	3.77064	372	5.83455		regulation of synapse structure and activity	GO:0050803	0.00107868	0.001	5	0.78257	63	6.38921											negative regulation of cellular response to insulin stimulus	GO:1900077	0.000221	0.001	2	0.0238497	5	83.8583		tissue migration	GO:0090130	0.00241	0.001	3
									dendrite morphogenesis	GO:0048813	4.12245e-08	0	12	1.55083	153	7.73779		regulation of synaptic transmission	GO:0050804	0.000126784	0	5	0.49687	40	10.063											regulation of defense response to fungus	GO:1900150	0.000613	0	2	0.0381596	8	52.4115		nucleic acid metabolic process	GO:0090304	0.000518	0.001	20
									anatomical structure development	GO:0048856	1.53082e-15	0	66	27.5703	2720	2.39388		regulation of synapse organization	GO:0050807	0.000304777	0.001	5	0.596244	48	8.38583											regulation of protein localization to nucleus	GO:1900180	0.000378	0	3	0.143098	30	20.9646		regulation of multicellular organismal development	GO:2000026	7.51e-05	0	9
									cell projection morphogenesis	GO:0048858	7.3747e-11	0	22	4.11527	406	5.34594		synapse organization	GO:0050808	8.05833e-09	0	12	1.34155	108	8.94489											regulation of cellular macromolecule biosynthetic process	GO:2000112	1.77e-08	0	18	3.95906	830	4.54654		regulation of organ morphogenesis	GO:2000027	0.00592	0.004	3
									cellular developmental process	GO:0048869	4.53652e-14	0	53	19.2283	1897	2.75636		neurological system process	GO:0050877	4.94817e-12	0	32	7.92507	638	4.03782											regulation of RNA biosynthetic process	GO:2001141	3.64e-08	0	17	3.65378	766	4.65271		regulation of cellular macromolecule biosynthetic process	GO:2000112	3.61e-05	0	16
									cell motility	GO:0048870	0.00817024	0.008	7	2.3009	227	3.04228		cognition	GO:0050890	4.9358e-05	0	8	1.3167	106	6.07577											regulation of cation channel activity	GO:2001257	6.65e-05	0	2	0.0143098	3	139.764		negative regulation of cellular macromolecule biosynthetic process	GO:2000113	0.00278	0.004	7
									chemical homeostasis	GO:0048878	0.00150585	0.002	5	0.8413	83	5.94318		response to stimulus	GO:0050896	5.5283e-23	0	80	28.57	2300	2.80014											positive regulation of cation channel activity	GO:2001259	2.23e-05	0	2	0.0095399	2	209.646		regulation of RNA biosynthetic process	GO:2001141	5.6e-05	0	15
									regulation of mRNA processing	GO:0050684	0.00419582	0.005	4	0.658849	65	6.07119		regulation of chemotaxis	GO:0050920	0.000903557	0	2	0.049687	4	40.252
									regulation of axonogenesis	GO:0050770	0.00247809	0.004	3	0.273676	27	10.9619		regulation of secretion	GO:0051046	9.60055e-06	0	5	0.298122	24	16.7717
									negative regulation of axonogenesis	GO:0050771	0.000997316	0.001	2	0.0506807	5	39.4627		regulation of transport	GO:0051049	2.0625e-05	0	8	1.16764	94	6.8514
									regulation of biological process	GO:0050789	9.14746e-19	0	69	26.4756	2612	2.60617		negative regulation of developmental process	GO:0051093	0.00015818	0.001	8	1.55272	125	5.15226
									regulation of developmental process	GO:0050793	1.73205e-12	0	24	4.16595	411	5.76098		synaptic growth at neuromuscular junction	GO:0051124	3.37965e-07	0	8	0.683196	55	11.7097
									regulation of cellular process	GO:0050794	2.98027e-18	0	66	24.6004	2427	2.68288		regulation of cellular component organization	GO:0051128	2.6523e-16	0	30	4.79479	386	6.25679
									regulation of behavior	GO:0050795	0.000287649	0	4	0.324357	32	12.3321		negative regulation of cellular component organization	GO:0051129	0.000205986	0	6	0.8571	69	7.00035
									ion homeostasis	GO:0050801	0.0024398	0.001	4	0.567624	56	7.04692		positive regulation of cellular component organization	GO:0051130	0.000304777	0	5	0.596244	48	8.38583
									circadian sleep/wake cycle, sleep	GO:0050802	9.21287e-06	0	4	0.141906	14	28.1877		striated muscle cell differentiation	GO:0051146	7.87666e-06	0	10	1.7142	138	5.83362
									regulation of synapse structure and activity	GO:0050803	0.000427658	0	5	0.638577	63	7.82991		regulation of muscle cell differentiation	GO:0051147	0.000142968	0.001	5	0.509291	41	9.81756
									regulation of synaptic transmission	GO:0050804	4.81312e-05	0	5	0.405446	40	12.3321		regulation of striated muscle cell differentiation	GO:0051153	0.000142968	0.001	5	0.509291	41	9.81756
									regulation of synapse organization	GO:0050807	0.000117476	0	5	0.486535	48	10.2768		regulation of nitrogen compound metabolic process	GO:0051171	8.61973e-05	0	25	11.105	894	2.25123
									synapse organization	GO:0050808	1.02458e-08	0	11	1.0947	108	10.0484		localization	GO:0051179	9.45479e-11	0	53	22.2101	1788	2.3863
									neurological system process	GO:0050877	1.44474e-08	0	24	6.46686	638	3.71123		establishment of localization	GO:0051234	2.39363e-07	0	41	18.3718	1479	2.23169
									cognition	GO:0050890	9.58271e-05	0.001	7	1.07443	106	6.51508		regulation of multicellular organismal process	GO:0051239	1.59176e-18	0	33	5.04323	406	6.54343
									response to stimulus	GO:0050896	4.69772e-22	0	69	23.3131	2300	2.95971		regulation of protein metabolic process	GO:0051246	0.00275234	0.005	8	2.3974	193	3.33695
									actin filament bundle assembly	GO:0051017	0.00117761	0.004	3	0.212859	21	14.0938		positive regulation of protein metabolic process	GO:0051247	0.00440144	0.003	3	0.335387	27	8.94489
									negative regulation of developmental process	GO:0051093	0.00871736	0.013	5	1.26702	125	3.94627		regulation of RNA metabolic process	GO:0051252	7.40856e-05	0	24	10.3225	831	2.32503
									synaptic growth at neuromuscular junction	GO:0051124	6.93648e-08	0	8	0.557488	55	14.3501		protein depolymerization	GO:0051261	0.0059474	0.008	3	0.372652	30	8.0504
									regulation of cellular component organization	GO:0051128	2.75594e-11	0	22	3.91255	386	5.62293		cell division	GO:0051301	0.000187273	0	10	2.48435	200	4.0252
									negative regulation of cellular component organization	GO:0051129	0.00065177	0.001	5	0.699394	69	7.14905		kinetochore organization	GO:0051383	0.00308528	0.005	2	0.0869522	7	23.0011
									positive regulation of cellular component organization	GO:0051130	0.00137499	0	4	0.486535	48	8.22141		regulation of filopodium assembly	GO:0051489	0.0052049	0.001	2	0.111796	9	17.8898
									striated muscle cell differentiation	GO:0051146	1.32946e-07	0	11	1.39879	138	7.86395		positive regulation of cytoskeleton organization	GO:0051495	0.00782369	0.008	2	0.136639	11	14.6371
									regulation of muscle cell differentiation	GO:0051147	0.000755484	0.001	4	0.415582	41	9.62506		regulation of neurotransmitter transport	GO:0051588	0.00931252	0.011	2	0.149061	12	13.4173
									regulation of striated muscle cell differentiation	GO:0051153	0.000755484	0.001	4	0.415582	41	9.62506		organelle localization	GO:0051640	0.00108741	0.003	6	1.16764	94	5.13855
									regulation of nitrogen compound metabolic process	GO:0051171	5.70581e-07	0	26	9.06171	894	2.86922		cellular localization	GO:0051641	1.54084e-11	0	31	7.76359	625	3.993
									negative regulation of nitrogen compound metabolic process	GO:0051172	0.000149006	0	11	2.90907	287	3.78127		mitochondrion localization	GO:0051646	0.00931252	0.006	2	0.149061	12	13.4173
									positive regulation of nitrogen compound metabolic process	GO:0051173	0.00054363	0	9	2.34145	231	3.84377		establishment of localization in cell	GO:0051649	5.83559e-10	0	26	6.37235	513	4.08012
									localization	GO:0051179	8.04636e-12	0	48	18.1234	1788	2.64851		oocyte nucleus localization involved in oocyte dorsal/ventral axis specification	GO:0051663	0.00782369	0.009	2	0.136639	11	14.6371
									cofactor catabolic process	GO:0051187	0.0081533	0.006	3	0.415582	41	7.21879		localization of cell	GO:0051674	0.000165094	0	11	2.93153	236	3.75231
									establishment of localization	GO:0051234	4.94524e-08	0	37	14.9914	1479	2.46809		multi-organism process	GO:0051704	0.00165857	0.002	12	4.45941	359	2.69094
									maintenance of location	GO:0051235	1.55899e-06	0	7	0.57776	57	12.1158		behavioral interaction between organisms	GO:0051705	0.000456156	0	8	1.81357	146	4.41118
									regulation of multicellular organismal process	GO:0051239	1.33056e-12	0	24	4.11527	406	5.83193		cellular response to stimulus	GO:0051716	9.60421e-13	0	50	17.7755	1431	2.81286
									regulation of RNA metabolic process	GO:0051252	5.31134e-07	0	25	8.42313	831	2.96802		regulation of nervous system development	GO:0051960	1.43337e-09	0	14	1.7142	138	8.16707
									negative regulation of RNA metabolic process	GO:0051253	0.000116099	0	11	2.82798	279	3.8897		positive regulation of nervous system development	GO:0051962	0.00407983	0.004	2	0.0993739	8	20.126
									positive regulation of RNA metabolic process	GO:0051254	0.000449083	0	9	2.28063	225	3.94627		regulation of synapse assembly	GO:0051963	0.000180036	0.001	5	0.534135	43	9.36093
									chromosome organization	GO:0051276	0.0056494	0.007	10	3.91255	386	2.55588		positive regulation of synapse assembly	GO:0051965	0.00407983	0.004	2	0.0993739	8	20.126
									cell division	GO:0051301	0.000187776	0	9	2.02723	200	4.43956		regulation of transmission of nerve impulse	GO:0051969	0.000126784	0	5	0.49687	40	10.063
									stress-activated MAPK cascade	GO:0051403	0.000172683	0	5	0.527079	52	9.48624		muscle cell development	GO:0055001	1.22554e-05	0	9	1.4285	115	6.30031
									regulation of cytoskeleton organization	GO:0051493	6.15833e-05	0	6	0.689258	68	8.70502		striated muscle cell development	GO:0055002	1.14144e-05	0	9	1.41608	114	6.35558
									positive regulation of cytoskeleton organization	GO:0051495	0.00527184	0.002	2	0.111498	11	17.9376		neuroblast division	GO:0055057	0.00652562	0.008	3	0.385074	31	7.79071
									cellular localization	GO:0051641	2.68253e-13	0	30	6.33509	625	4.73553		asymmetric neuroblast division	GO:0055059	0.0059474	0.008	3	0.372652	30	8.0504
									establishment of localization in cell	GO:0051649	3.24956e-08	0	21	5.19984	513	4.03859		male mating behavior	GO:0060179	0.000863339	0	5	0.745305	60	6.70867
									maintenance of location in cell	GO:0051651	0.00761201	0.007	3	0.405446	40	7.39926		delamination	GO:0060232	0.00645343	0.009	2	0.124217	10	16.1008
									oocyte nucleus localization involved in oocyte dorsal/ventral axis specification	GO:0051663	0.00527184	0.007	2	0.111498	11	17.9376		regulation of macromolecule metabolic process	GO:0060255	3.92154e-06	0	32	13.8627	1116	2.30836
									multi-organism process	GO:0051704	0.000994433	0	11	3.63888	359	3.02291		regulation of oocyte development	GO:0060281	0.00488525	0.005	3	0.347809	28	8.62543
									cellular response to stimulus	GO:0051716	3.70605e-10	0	40	14.5048	1431	2.7577		regulation of cell development	GO:0060284	6.19127e-12	0	18	2.22349	179	8.09537
									regulation of nervous system development	GO:0051960	7.57313e-05	0.001	8	1.39879	138	5.71924		regulation of cellular localization	GO:0060341	9.80683e-07	0	9	1.05585	85	8.52395
									negative regulation of nervous system development	GO:0051961	0.00628456	0.008	2	0.121634	12	16.4428		epithelium development	GO:0060429	6.79262e-09	0	18	3.40356	274	5.28858
									regulation of synapse assembly	GO:0051963	0.000906491	0.003	4	0.435854	43	9.17738		muscle tissue development	GO:0060537	2.23169e-06	0	10	1.49061	120	6.70867
									negative regulation of synapse assembly	GO:0051964	0.00628456	0.008	2	0.121634	12	16.4428		skeletal muscle organ development	GO:0060538	9.84393e-07	0	11	1.70178	137	6.46382
									regulation of transmission of nerve impulse	GO:0051969	4.81312e-05	0	5	0.405446	40	12.3321		respiratory system development	GO:0060541	0.000733367	0	9	2.43466	196	3.69661
									muscle cell development	GO:0055001	1.99308e-08	0	11	1.16566	115	9.43674		developmental growth involved in morphogenesis	GO:0060560	0.00647193	0.006	4	0.745305	60	5.36693
									striated muscle cell development	GO:0055002	1.81757e-08	0	11	1.15552	114	9.51952		regulation of vesicle-mediated transport	GO:0060627	0.00440144	0.005	3	0.335387	27	8.94489
									calcium ion homeostasis	GO:0055074	0.00434193	0.006	2	0.101361	10	19.7314		intracellular mRNA localization involved in pattern specification process	GO:0060810	0.00221811	0	5	0.919209	74	5.43946
									cellular chemical homeostasis	GO:0055082	0.00260376	0.001	4	0.57776	57	6.92329		intracellular mRNA localization involved in anterior/posterior axis specification	GO:0060811	0.0020887	0	5	0.906787	73	5.51397
									regulation of macromolecule metabolic process	GO:0060255	1.11826e-06	0	29	11.3119	1116	2.56366		muscle structure development	GO:0061061	2.05341e-05	0	13	3.24207	261	4.00978
									regulation of oocyte development	GO:0060281	0.00275515	0.004	3	0.283812	28	10.5704		establishment or maintenance of bipolar cell polarity	GO:0061245	0.00991004	0.008	3	0.447183	36	6.70867
									regulation of cell development	GO:0060284	2.32999e-07	0	12	1.81437	179	6.61387		neural precursor cell proliferation	GO:0061351	0.00247429	0.001	4	0.5714	46	7.00035
									regulation of cellular localization	GO:0060341	0.00167433	0.004	5	0.861572	85	5.80334		macromolecular complex assembly	GO:0065003	0.0021884	0.001	8	2.31044	186	3.46254
									epithelium development	GO:0060429	9.53371e-08	0	15	2.7773	274	5.40092		biological regulation	GO:0065007	1.54171e-32	0	99	35.2902	2841	2.80531
									muscle tissue development	GO:0060537	3.37316e-07	0	10	1.21634	120	8.22141		regulation of biological quality	GO:0065008	1.36198e-14	0	37	8.72006	702	4.24309
									skeletal muscle organ development	GO:0060538	1.15584e-06	0	10	1.38865	137	7.20123		protein complex biogenesis	GO:0070271	6.02785e-05	0	8	1.35397	109	5.90855
									respiratory system development	GO:0060541	0.00371041	0.002	7	1.98668	196	3.52346		extracellular matrix constituent secretion	GO:0070278	0.000903557	0.001	2	0.049687	4	40.252
									epithelial tube morphogenesis	GO:0060562	0.00873527	0.006	4	0.810891	80	4.93284		cellular macromolecule localization	GO:0070727	5.57618e-05	0	14	4.08675	329	3.4257
									intracellular mRNA localization involved in pattern specification process	GO:0060810	9.92464e-05	0	6	0.750075	74	7.99921		response to growth factor stimulus	GO:0070848	0.000930984	0	3	0.198748	16	15.0945
									intracellular mRNA localization involved in anterior/posterior axis specification	GO:0060811	9.1947e-05	0	6	0.739938	73	8.10878		cellular response to chemical stimulus	GO:0070887	0.00224669	0.001	7	1.81357	146	3.85978
									membrane organization	GO:0061024	0.00540154	0.009	8	2.68608	265	2.97832		cellular response to organic substance	GO:0071310	0.000768825	0	6	1.09311	88	5.48891
									muscle structure development	GO:0061061	3.40935e-07	0	14	2.64553	261	5.29194		cellular response to growth factor stimulus	GO:0071363	0.000763326	0	3	0.186326	15	16.1008
									renal tubule development	GO:0061326	0.00611886	0.004	3	0.375037	37	7.99921		cellular response to endogenous stimulus	GO:0071495	0.000325648	0	6	0.931631	75	6.44032
									renal tubule morphogenesis	GO:0061333	0.00523003	0.004	3	0.354765	35	8.4563		organism emergence from protective structure	GO:0071684	0.00013956	0	4	0.273278	22	14.6371
									biological regulation	GO:0065007	2.73066e-22	0	76	28.7968	2841	2.63918		basement membrane organization	GO:0071711	0.00407983	0.002	2	0.0993739	8	20.126
									regulation of biological quality	GO:0065008	5.74697e-17	0	36	7.11557	702	5.05933		protein complex subunit organization	GO:0071822	8.95117e-06	0	10	1.73904	140	5.75029
									response to oxygen levels	GO:0070482	0.000245799	0.001	5	0.567624	56	8.80865		cellular component organization or biogenesis	GO:0071840	4.63687e-19	0	71	25.7379	2072	2.75858
									calcium ion transmembrane transport	GO:0070588	0.00273697	0.002	2	0.0810891	8	24.6642		cellular component organization or biogenesis at cellular level	GO:0071841	3.83199e-18	0	65	22.3964	1803	2.90225
									cellular macromolecule localization	GO:0070727	5.33222e-06	0	14	3.33479	329	4.19816		cellular component organization at cellular level	GO:0071842	1.05257e-18	0	65	21.8623	1760	2.97316
									cellular response to chemical stimulus	GO:0070887	0.000685644	0	7	1.47988	146	4.73012		cellular component assembly at cellular level	GO:0071844	1.10328e-09	0	27	7.06797	569	3.82005
									dendrite guidance	GO:0070983	0.000620085	0	3	0.172314	17	17.41		cellular component disassembly at cellular level	GO:0071845	0.00312202	0.001	4	0.608665	49	6.57176
									cellular response to organic substance	GO:0071310	0.000258998	0	6	0.891981	88	6.7266		organelle transport along microtubule	GO:0072384	0.00407983	0.003	2	0.0993739	8	20.126
									cellular response to steroid hormone stimulus	GO:0071383	0.000194475	0	4	0.293948	29	13.6078		regulation of primary metabolic process	GO:0080090	3.18718e-05	0	29	13.1919	1062	2.19832
									cellular response to ecdysone	GO:0071390	0.00434193	0.007	2	0.101361	10	19.7314		regulation of anatomical structure size	GO:0090066	0.00375769	0.004	6	1.49061	120	4.0252
									cellular response to endogenous stimulus	GO:0071495	0.000106999	0	6	0.760211	75	7.89255		nucleic acid metabolic process	GO:0090304	0.0081063	0.005	29	18.5208	1491	1.56581
									organism emergence from protective structure	GO:0071684	6.32519e-05	0	4	0.222995	22	17.9376		regulation of multicellular organismal development	GO:2000026	7.35487e-12	0	22	3.61473	291	6.08621
									cellular component organization or biogenesis	GO:0071840	1.43989e-16	0	59	21.0021	2072	2.80924		regulation of cellular macromolecule biosynthetic process	GO:2000112	0.001278	0.002	21	10.31	830	2.03685
									cellular component organization or biogenesis at cellular level	GO:0071841	5.10164e-15	0	53	18.2755	1803	2.90006		regulation of reproductive process	GO:2000241	0.00336134	0.002	4	0.621087	50	6.44032
									cellular component organization at cellular level	GO:0071842	1.78505e-15	0	53	17.8396	1760	2.97092		regulation of RNA biosynthetic process	GO:2001141	0.00632727	0.004	18	9.51506	766	1.89174
									cellular component assembly at cellular level	GO:0071844	1.50941e-09	0	24	5.76746	569	4.16127
									Malpighian tubule development	GO:0072002	0.00611886	0.004	3	0.375037	37	7.99921
									cellular divalent inorganic cation homeostasis	GO:0072503	0.00527184	0.008	2	0.111498	11	17.9376
									divalent inorganic cation homeostasis	GO:0072507	0.00628456	0.009	2	0.121634	12	16.4428
									regulation of primary metabolic process	GO:0080090	1.40336e-05	0	26	10.7646	1062	2.41533
									regulation of anatomical structure size	GO:0090066	0.000208415	0	7	1.21634	120	5.75498
									nucleic acid metabolic process	GO:0090304	4.45341e-05	0	31	15.113	1491	2.05122
									cell-type specific apoptotic process	GO:0097285	0.00275515	0.005	3	0.283812	28	10.5704
									regulation of multicellular organismal development	GO:2000026	3.60429e-05	0	12	2.94962	291	4.06832
									regulation of cellular macromolecule biosynthetic process	GO:2000112	6.77286e-06	0	23	8.413	830	2.73386
									negative regulation of cellular macromolecule biosynthetic process	GO:2000113	1.12923e-05	0	13	3.08139	304	4.21888
									regulation of reproductive process	GO:2000241	0.00160242	0.003	4	0.506807	50	7.89255
									regulation of RNA biosynthetic process	GO:2001141	6.34126e-06	0	22	7.76429	766	2.83349
[truncated: 35 more columns]

## Sheet: Sorted List
GO-Term	GO-Term id	# Genes (total)			GO-Term	GO-Term id	# Genes (total)
reproduction	GO:0000003	1204			acetyl-CoA catabolic process	GO:0046356	39	2
reproduction	GO:0000003	1204			acetyl-CoA metabolic process	GO:0006084	42	2
reproduction	GO:0000003	1204			actin cytoskeleton organization	GO:0030036	186	9
reproduction	GO:0000003	1204			actin cytoskeleton reorganization	GO:0031532	10	1
reproduction	GO:0000003	1204			actin filament bundle assembly	GO:0051017	21	5
reproduction	GO:0000003	1204			actin filament organization	GO:0007015	107	9
reproduction	GO:0000003	1204			actin filament polymerization	GO:0030041	22	3
reproduction	GO:0000003	1204			actin filament-based process	GO:0030029	189	9
reproduction	GO:0000003	1204			actin nucleation	GO:0045010	5	2
reproduction	GO:0000003	1204			actin polymerization or depolymerization	GO:0008154	31	4
mitotic sister chromatid segregation	GO:0000070	53			actin-mediated cell contraction	GO:0070252	4	1
cell cycle checkpoint	GO:0000075	87			actomyosin structure organization	GO:0031032	55	2
DNA replication checkpoint	GO:0000076	4			adenylate cyclase-activating dopamine receptor signaling pathway	GO:0007191	2	1
DNA damage checkpoint	GO:0000077	71			adenylate cyclase-activating G-protein coupled receptor signaling pathway	GO:0007189	3	1
regulation of cyclin-dependent protein kinase activity	GO:0000079	16			adenylate cyclase-modulating G-protein coupled receptor signaling pathway	GO:0007188	6	1
G1/S transition of mitotic cell cycle	GO:0000082	18			adult behavior	GO:0030534	140	4
S phase of mitotic cell cycle	GO:0000084	21			adult locomotory behavior	GO:0008344	87	2
G2/M transition of mitotic cell cycle	GO:0000086	83			aerobic respiration	GO:0009060	41	2
M phase of mitotic cell cycle	GO:0000087	202			aging	GO:0007568	119	3
M phase of mitotic cell cycle	GO:0000087	202			alcohol catabolic process	GO:0046164	40	1
M phase of mitotic cell cycle	GO:0000087	202			alternative nuclear mRNA splicing, via spliceosome	GO:0000380	54	3
mitotic metaphase	GO:0000089	2			ameboidal cell migration	GO:0001667	42	1
mitotic anaphase	GO:0000090	18			analia development	GO:0007487	6	2
mitotic anaphase	GO:0000090	18			anaphase	GO:0051322	24	1
mitotic anaphase B	GO:0000092	2			anatomical structure development	GO:0048856	2720	10
negative regulation of transcription from RNA polymerase II promoter	GO:0000122	109			anatomical structure formation involved in morphogenesis	GO:0048646	465	8
negative regulation of transcription from RNA polymerase II promoter	GO:0000122	109			anatomical structure homeostasis	GO:0060249	53	3
establishment of mitotic spindle orientation	GO:0000132	2			anatomical structure morphogenesis	GO:0009653	1473	10
two-component signal transduction system (phosphorelay)	GO:0000160	3			anesthesia-resistant memory	GO:0007615	8	2
MAPK cascade	GO:0000165	66			anterior/posterior axis specification	GO:0009948	163	4
MAPK cascade	GO:0000165	66			anterior/posterior axis specification, embryo	GO:0008595	158	4
MAPK cascade	GO:0000165	66			anterior/posterior pattern specification	GO:0009952	194	5
MAPK cascade	GO:0000165	66			anterior/posterior pattern specification, imaginal disc	GO:0007448	20	2
meiotic spindle organization	GO:0000212	26			antifungal humoral response	GO:0019732	13	1
microtubule cytoskeleton organization	GO:0000226	369			antifungal peptide biosynthetic process	GO:0002783	7	1
microtubule cytoskeleton organization	GO:0000226	369			antifungal peptide production	GO:0002781	8	1
microtubule cytoskeleton organization	GO:0000226	369			antimicrobial humoral response	GO:0019730	103	1
microtubule cytoskeleton organization	GO:0000226	369			apical constriction	GO:0003383	4	1
microtubule cytoskeleton organization	GO:0000226	369			apical junction assembly	GO:0043297	34	2
mitochondrial fission	GO:0000266	2			apoptotic cell clearance	GO:0043277	8	2
mitochondrial fission	GO:0000266	2			apoptotic DNA fragmentation	GO:0006309	3	1
mitochondrial fission	GO:0000266	2			apoptotic nuclear change	GO:0030262	3	1
mitotic cell cycle	GO:0000278	495			apoptotic process	GO:0006915	146	4
mitotic cell cycle	GO:0000278	495			appendage development	GO:0048736	284	7
mitotic cell cycle	GO:0000278	495			appendage morphogenesis	GO:0035107	281	7
M phase	GO:0000279	523			appendage segmentation	GO:0035285	22	1
M phase	GO:0000279	523			ARF protein signal transduction	GO:0032011	14	1
M phase	GO:0000279	523			aromatic compound biosynthetic process	GO:0019438	22	2
nuclear division	GO:0000280	199			Arp2/3 complex-mediated actin nucleation	GO:0034314	3	1
nuclear division	GO:0000280	199			associative learning	GO:0008306	59	4
nuclear division	GO:0000280	199			asymmetric cell division	GO:0008356	68	2
cytokinesis after mitosis	GO:0000281	5			asymmetric neuroblast division	GO:0055059	30	1
nuclear-transcribed mRNA catabolic process, deadenylation-dependent decay	GO:0000288	15			asymmetric neuroblast division resulting in ganglion mother cell formation	GO:0055060	2	2
nuclear-transcribed mRNA poly(A) tail shortening	GO:0000289	12			asymmetric protein localization	GO:0008105	38	1
RNA splicing, via transesterification reactions	GO:0000375	251			asymmetric protein localization involved in cell fate determination	GO:0045167	14	1
RNA splicing, via transesterification reactions with bulged adenosine as nucleophile	GO:0000377	250			ATP catabolic process	GO:0006200	2	1
alternative nuclear mRNA splicing, via spliceosome	GO:0000380	54			ATP-dependent chromatin remodeling	GO:0043044	11	1
alternative nuclear mRNA splicing, via spliceosome	GO:0000380	54			attachment of spindle microtubules to chromosome	GO:0051313	5	1
alternative nuclear mRNA splicing, via spliceosome	GO:0000380	54			autophagic cell death	GO:0048102	76	2
regulation of alternative nuclear mRNA splicing, via spliceosome	GO:0000381	54			autophagy	GO:0006914	38	3
regulation of alternative nuclear mRNA splicing, via spliceosome	GO:0000381	54			axis specification	GO:0009798	215	6
regulation of alternative nuclear mRNA splicing, via spliceosome	GO:0000381	54			axon cargo transport	GO:0008088	18	3
nuclear mRNA splicing, via spliceosome	GO:0000398	250			axon choice point recognition	GO:0016198	25	3
embryonic axis specification	GO:0000578	162			axon extension	GO:0048675	28	3
embryonic axis specification	GO:0000578	162			axon extension involved in axon guidance	GO:0048846	5	1
embryonic axis specification	GO:0000578	162			axon guidance	GO:0007411	192	8
embryonic axis specification	GO:0000578	162			axon midline choice point recognition	GO:0016199	20	3
double-strand break repair via homologous recombination	GO:0000724	8			axon target recognition	GO:0007412	14	3
double-strand break repair via homologous recombination	GO:0000724	8			axonal fasciculation	GO:0007413	16	5
recombinational repair	GO:0000725	8			axonogenesis	GO:0007409	263	9
recombinational repair	GO:0000725	8			basal protein localization	GO:0045175	6	1
DNA catabolic process, endonucleolytic	GO:0000737	4			basement membrane organization	GO:0071711	8	1
karyogamy	GO:0000741	10			behavior	GO:0007610	516	7
sister chromatid segregation	GO:0000819	54			behavioral interaction between organisms	GO:0051705	146	2
cell morphogenesis	GO:0000902	541			behavioral response to cocaine	GO:0048148	9	1
cell morphogenesis	GO:0000902	541			behavioral response to ethanol	GO:0048149	39	1
cell morphogenesis	GO:0000902	541			behavioral response to ether	GO:0048150	2	1
cell morphogenesis	GO:0000902	541			benzene-containing compound metabolic process	GO:0042537	11	1
cell morphogenesis	GO:0000902	541			biological adhesion	GO:0022610	199	7
cell morphogenesis	GO:0000902	541			biological regulation	GO:0065007	2841	10
cell morphogenesis	GO:0000902	541			biosynthetic process	GO:0009058	2080	5
cell morphogenesis	GO:0000902	541			blastoderm segmentation	GO:0007350	227	4
cell morphogenesis	GO:0000902	541			BMP signaling pathway	GO:0030509	22	1
cell morphogenesis	GO:0000902	541			border follicle cell delamination	GO:0030709	4	2
cell morphogenesis involved in differentiation	GO:0000904	398			border follicle cell migration	GO:0007298	82	3
cell morphogenesis involved in differentiation	GO:0000904	398			brain development	GO:0007420	116	6
cell morphogenesis involved in differentiation	GO:0000904	398			brain morphogenesis	GO:0048854	15	1
cell morphogenesis involved in differentiation	GO:0000904	398			brain segmentation	GO:0035284	4	1
cell morphogenesis involved in differentiation	GO:0000904	398			branching involved in open tracheal system development	GO:0060446	47	1
cell morphogenesis involved in differentiation	GO:0000904	398			branching morphogenesis of a tube	GO:0048754	47	1
cell morphogenesis involved in differentiation	GO:0000904	398			calcium ion homeostasis	GO:0055074	10	2
cell morphogenesis involved in differentiation	GO:0000904	398			calcium ion transmembrane transport	GO:0070588	8	2
cell morphogenesis involved in differentiation	GO:0000904	398			calcium ion transport	GO:0006816	30	1
cytokinesis	GO:0000910	93			calcium-dependent cell-cell adhesion	GO:0016339	21	1
cytokinesis	GO:0000910	93			calcium-dependent cell-matrix adhesion	GO:0016340	2	1
nuclear-transcribed mRNA catabolic process	GO:0000956	29			canonical Wnt receptor signaling pathway	GO:0060070	7	1
regulation of neurotransmitter levels	GO:0001505	120			cardiovascular system development	GO:0072358	76	1
regulation of neurotransmitter levels	GO:0001505	120			catabolic process	GO:0009056	527	3
regulation of neurotransmitter levels	GO:0001505	120			catecholamine metabolic process	GO:0006584	11	1
regulation of cell growth	GO:0001558	40			catecholamine transport	GO:0051937	2	1
eye development	GO:0001654	376			catechol-containing compound metabolic process	GO:0009712	11	1
eye development	GO:0001654	376			cation homeostasis	GO:0055080	34	1
eye development	GO:0001654	376			cell adhesion	GO:0007155	185	7
eye development	GO:0001654	376			cell communication	GO:0007154	1519	10
eye development	GO:0001654	376			cell competition in a multicellular organism	GO:0035212	9	2
eye development	GO:0001654	376			cell cycle	GO:0007049	787	6
eye development	GO:0001654	376			cell cycle arrest	GO:0007050	94	1
eye development	GO:0001654	376			cell cycle checkpoint	GO:0000075	87	1
eye development	GO:0001654	376			cell cycle comprising mitosis without cytokinesis	GO:0033301	23	2
eye development	GO:0001654	376			cell cycle cytokinesis	GO:0033205	44	1
urogenital system development	GO:0001655	48			cell cycle phase	GO:0022403	607	2
response to hypoxia	GO:0001666	51			cell cycle process	GO:0022402	689	3
response to hypoxia	GO:0001666	51			cell death	GO:0008219	245	5
response to hypoxia	GO:0001666	51			cell development	GO:0048468	1021	10
ameboidal cell migration	GO:0001667	42			cell differentiation	GO:0030154	1810	10
formation of translation initiation ternary complex	GO:0001677	2			cell division	GO:0051301	200	7
embryonic development via the syncytial blastoderm	GO:0001700	215			cell elongation involved in imaginal disc-derived wing morphogenesis	GO:0090254	5	3
embryonic development via the syncytial blastoderm	GO:0001700	215			cell fate commitment	GO:0045165	430	10
embryonic development via the syncytial blastoderm	GO:0001700	215			cell fate commitment involved in formation of primary germ layer	GO:0060795	17	1
embryonic development via the syncytial blastoderm	GO:0001700	215			cell fate determination	GO:0001709	129	9
embryonic development via the syncytial blastoderm	GO:0001700	215			cell fate specification	GO:0001708	81	1
embryonic development via the syncytial blastoderm	GO:0001700	215			cell growth	GO:0016049	94	5
embryonic development via the syncytial blastoderm	GO:0001700	215			cell junction assembly	GO:0034329	37	2
embryonic development via the syncytial blastoderm	GO:0001700	215			cell junction organization	GO:0034330	47	1
embryonic development via the syncytial blastoderm	GO:0001700	215			cell maturation	GO:0048469	155	6
gastrulation with mouth forming first	GO:0001703	36			cell migration	GO:0016477	216	7
gastrulation with mouth forming first	GO:0001703	36			cell morphogenesis	GO:0000902	541	10
gastrulation with mouth forming first	GO:0001703	36			cell morphogenesis involved in differentiation	GO:0000904	398	9
gastrulation with mouth forming first	GO:0001703	36			cell morphogenesis involved in neuron differentiation	GO:0048667	377	9
formation of primary germ layer	GO:0001704	31			cell motility	GO:0048870	227	7
formation of primary germ layer	GO:0001704	31			cell part morphogenesis	GO:0032990	407	9
endoderm formation	GO:0001706	5			cell projection assembly	GO:0030031	82	1
mesoderm formation	GO:0001707	28			cell projection morphogenesis	GO:0048858	406	9
mesoderm formation	GO:0001707	28			cell projection organization	GO:0030030	464	9
cell fate specification	GO:0001708	81			cell proliferation	GO:0008283	216	6
cell fate determination	GO:0001709	129			cell recognition	GO:0008037	60	9
cell fate determination	GO:0001709	129			cell surface receptor signaling pathway	GO:0007166	637	9
cell fate determination	GO:0001709	129			cell-cell adhesion	GO:0016337	74	3
cell fate determination	GO:0001709	129			cell-cell junction assembly	GO:0007043	35	2
cell fate determination	GO:0001709	129			cell-cell junction organization	GO:0045216	45	1
cell fate determination	GO:0001709	129			cell-cell signaling	GO:0007267	470	5
cell fate determination	GO:0001709	129			cell-cell signaling involved in cell fate commitment	GO:0045168	202	2
cell fate determination	GO:0001709	129			cell-matrix adhesion	GO:0007160	18	1
cell fate determination	GO:0001709	129			cell-substrate adhesion	GO:0031589	20	1
mesodermal cell fate commitment	GO:0001710	16			cell-substrate junction assembly	GO:0007044	2	1
establishment of planar polarity	GO:0001736	78			cell-type specific apoptotic process	GO:0097285	28	1
establishment of planar polarity	GO:0001736	78			cellular biogenic amine metabolic process	GO:0006576	31	1
establishment of planar polarity	GO:0001736	78			cellular biosynthetic process	GO:0044249	2025	5
establishment of planar polarity	GO:0001736	78			cellular calcium ion homeostasis	GO:0006874	10	2
establishment of imaginal disc-derived wing hair orientation	GO:0001737	23			cellular carbohydrate biosynthetic process	GO:0034637	22	1
establishment of imaginal disc-derived wing hair orientation	GO:0001737	23			cellular carbohydrate metabolic process	GO:0044262	171	1
establishment of imaginal disc-derived wing hair orientation	GO:0001737	23			cellular catabolic process	GO:0044248	401	1
morphogenesis of a polarized epithelium	GO:0001738	89			cellular chemical homeostasis	GO:0055082	57	2
morphogenesis of a polarized epithelium	GO:0001738	89			cellular component assembly	GO:0022607	582	7
morphogenesis of a polarized epithelium	GO:0001738	89			cellular component assembly at cellular level	GO:0071844	569	7
morphogenesis of a polarized epithelium	GO:0001738	89			cellular component assembly involved in morphogenesis	GO:0010927	153	3
compound eye morphogenesis	GO:0001745	290			cellular component biogenesis	GO:0044085	633	7
compound eye morphogenesis	GO:0001745	290			cellular component disassembly	GO:0022411	49	2
compound eye morphogenesis	GO:0001745	290			cellular component disassembly at cellular level	GO:0071845	49	2
compound eye morphogenesis	GO:0001745	290			cellular component disassembly involved in apoptotic process	GO:0006921	4	1
compound eye morphogenesis	GO:0001745	290			cellular component morphogenesis	GO:0032989	639	10
compound eye morphogenesis	GO:0001745	290			cellular component movement	GO:0006928	361	7
compound eye morphogenesis	GO:0001745	290			cellular component organization	GO:0016043	2017	10
compound eye morphogenesis	GO:0001745	290			cellular component organization at cellular level	GO:0071842	1760	9
compound eye photoreceptor cell differentiation	GO:0001751	135			cellular component organization or biogenesis	GO:0071840	2072	10
compound eye photoreceptor cell differentiation	GO:0001751	135			cellular component organization or biogenesis at cellular level	GO:0071841	1803	9
compound eye photoreceptor cell differentiation	GO:0001751	135			cellular developmental process	GO:0048869	1897	10
compound eye photoreceptor cell differentiation	GO:0001751	135			cellular divalent inorganic cation homeostasis	GO:0072503	11	2
compound eye photoreceptor cell differentiation	GO:0001751	135			cellular homeostasis	GO:0019725	119	2
compound eye photoreceptor cell differentiation	GO:0001751	135			cellular ion homeostasis	GO:0006873	50	2
compound eye photoreceptor cell differentiation	GO:0001751	135			cellular localization	GO:0051641	625	7
compound eye photoreceptor cell differentiation	GO:0001751	135			cellular macromolecular complex assembly	GO:0034622	173	5
compound eye photoreceptor fate commitment	GO:0001752	55			cellular macromolecular complex subunit organization	GO:0034621	226	5
compound eye photoreceptor fate commitment	GO:0001752	55			cellular macromolecule biosynthetic process	GO:0034645	1669	5
eye photoreceptor cell differentiation	GO:0001754	141			cellular macromolecule localization	GO:0070727	329	6
eye photoreceptor cell differentiation	GO:0001754	141			cellular macromolecule metabolic process	GO:0044260	2926	8
eye photoreceptor cell differentiation	GO:0001754	141			cellular membrane organization	GO:0016044	264	3
eye photoreceptor cell differentiation	GO:0001754	141			cellular metabolic process	GO:0044237	3796	6
eye photoreceptor cell differentiation	GO:0001754	141			cellular nitrogen compound catabolic process	GO:0044270	102	1
eye photoreceptor cell differentiation	GO:0001754	141			cellular nitrogen compound metabolic process	GO:0034641	1895	7
eye photoreceptor cell differentiation	GO:0001754	141			cellular polysaccharide biosynthetic process	GO:0033692	11	1
eye photoreceptor cell differentiation	GO:0001754	141			cellular polysaccharide metabolic process	GO:0044264	16	1
morphogenesis of a branching structure	GO:0001763	50			cellular process	GO:0009987	6709	10
tissue homeostasis	GO:0001894	19			cellular process involved in reproduction	GO:0048610	768	8
tissue homeostasis	GO:0001894	19			cellular process involved in reproduction in multicellular organism	GO:0022412	83	2
tissue homeostasis	GO:0001894	19			cellular protein complex assembly	GO:0043623	93	2
regulation of protein phosphorylation	GO:0001932	70			cellular protein complex disassembly	GO:0043624	36	1
regulation of protein phosphorylation	GO:0001932	70			cellular protein localization	GO:0034613	248	6
regulation of cell-matrix adhesion	GO:0001952	2			cellular protein metabolic process	GO:0044267	1593	3
morphogenesis of an epithelium	GO:0002009	267			cellular protein modification process	GO:0006464	701	6
morphogenesis of an epithelium	GO:0002009	267			cellular response to amino acid starvation	GO:0034198	2	1
morphogenesis of an epithelium	GO:0002009	267			cellular response to chemical stimulus	GO:0070887	146	4
morphogenesis of an epithelium	GO:0002009	267			cellular response to dsRNA	GO:0071359	10	1
morphogenesis of an epithelium	GO:0002009	267			cellular response to ecdysone	GO:0071390	10	2
morphogenesis of an epithelium	GO:0002009	267			cellular response to endogenous stimulus	GO:0071495	75	5
morphogenesis of an epithelium	GO:0002009	267			cellular response to external stimulus	GO:0071496	16	1
morphogenesis of an epithelium	GO:0002009	267			cellular response to extracellular stimulus	GO:0031668	15	1
morphogenesis of an epithelium	GO:0002009	267			cellular response to growth factor stimulus	GO:0071363	15	1
morphogenesis of an epithelium	GO:0002009	267			cellular response to hormone stimulus	GO:0032870	57	3
epithelial cell development	GO:0002064	12			cellular response to hypoxia	GO:0071456	24	2
epithelial cell development	GO:0002064	12			cellular response to insulin stimulus	GO:0032869	25	4
larval development	GO:0002164	83			cellular response to nutrient levels	GO:0031669	14	1
larval development	GO:0002164	83			cellular response to organic substance	GO:0071310	88	5
larval development	GO:0002164	83			cellular response to oxygen levels	GO:0071453	26	2
instar larval or pupal development	GO:0002165	481			cellular response to peptide hormone stimulus	GO:0071375	25	4
instar larval or pupal development	GO:0002165	481			cellular response to starvation	GO:0009267	13	1
instar larval or pupal development	GO:0002165	481			cellular response to steroid hormone stimulus	GO:0071383	29	2
instar larval or pupal development	GO:0002165	481			cellular response to stimulus	GO:0051716	1431	10
instar larval or pupal development	GO:0002165	481			cellular response to stress	GO:0033554	369	7
instar larval or pupal development	GO:0002165	481			cellular response to transforming growth factor beta stimulus	GO:0071560	2	1
instar larval or pupal development	GO:0002165	481			cellularization	GO:0007349	118	2
instar larval or pupal development	GO:0002165	481			central nervous system development	GO:0007417	215	8
instar larval or pupal development	GO:0002165	481			central nervous system segmentation	GO:0035283	4	1
instar larval development	GO:0002168	53			centriole replication	GO:0007099	20	1
instar larval development	GO:0002168	53			centrosome cycle	GO:0007098	97	2
instar larval development	GO:0002168	53			centrosome duplication	GO:0051298	82	2
immune effector process	GO:0002252	55			centrosome organization	GO:0051297	117	2
immune system process	GO:0002376	253			centrosome separation	GO:0051299	17	1
immune system process	GO:0002376	253			chaeta development	GO:0022416	89	3
immune system process	GO:0002376	253			chaeta morphogenesis	GO:0008407	47	2
immune system process	GO:0002376	253			chemical homeostasis	GO:0048878	83	2
immune system process	GO:0002376	253			chemosensory behavior	GO:0007635	117	3
immune system development	GO:0002520	62			chemotaxis	GO:0006935	197	8
immune system development	GO:0002520	62			chitin-based cuticle development	GO:0040003	95	1
immune system development	GO:0002520	62			chitin-based larval cuticle pattern formation	GO:0035293	11	2
immune system development	GO:0002520	62			chorion-containing eggshell formation	GO:0007304	101	1
regulation of immune system process	GO:0002682	78			chromatin assembly	GO:0031497	31	1
regulation of immune system process	GO:0002682	78			chromatin modification	GO:0016568	100	2
regulation of immune system process	GO:0002682	78			chromatin organization	GO:0006325	257	1
antifungal peptide production	GO:0002781	8			chromatin remodeling	GO:0006338	39	2
antifungal peptide biosynthetic process	GO:0002783	7			chromosome condensation	GO:0030261	39	1
regulation of antifungal peptide production	GO:0002788	8			chromosome localization	GO:0050000	18	1
peptide secretion	GO:0002790	2			chromosome movement towards spindle pole	GO:0051305	2	1
positive regulation of antimicrobial peptide biosynthetic process	GO:0002807	26			chromosome organization	GO:0051276	386	2
regulation of antifungal peptide biosynthetic process	GO:0002810	7			chromosome segregation	GO:0007059	133	1
generation of a signal involved in cell-cell signaling	GO:0003001	116			circadian behavior	GO:0048512	47	5
generation of a signal involved in cell-cell signaling	GO:0003001	116			circadian regulation of gene expression	GO:0032922	4	1
generation of a signal involved in cell-cell signaling	GO:0003001	116			circadian rhythm	GO:0007623	70	5
regionalization	GO:0003002	478			circadian sleep/wake cycle	GO:0042745	19	3
regionalization	GO:0003002	478			circadian sleep/wake cycle process	GO:0022410	17	3
regionalization	GO:0003002	478			circadian sleep/wake cycle, sleep	GO:0050802	14	3
regionalization	GO:0003002	478			circulatory system development	GO:0072359	76	1
regionalization	GO:0003002	478			clypeo-labral disc development	GO:0035213	7	2
regionalization	GO:0003002	478			coenzyme catabolic process	GO:0009109	40	2
regionalization	GO:0003002	478			cofactor catabolic process	GO:0051187	41	2
regionalization	GO:0003002	478			cognition	GO:0050890	106	5
regionalization	GO:0003002	478			compound eye corneal lens development	GO:0048058	2	1
developmental process involved in reproduction	GO:0003006	606			compound eye development	GO:0048749	352	10
developmental process involved in reproduction	GO:0003006	606			compound eye morphogenesis	GO:0001745	290	8
developmental process involved in reproduction	GO:0003006	606			compound eye photoreceptor cell differentiation	GO:0001751	135	8
developmental process involved in reproduction	GO:0003006	606			compound eye photoreceptor development	GO:0042051	72	3
developmental process involved in reproduction	GO:0003006	606			compound eye photoreceptor fate commitment	GO:0001752	55	2
developmental process involved in reproduction	GO:0003006	606			cortical actin cytoskeleton organization	GO:0030866	12	1
developmental process involved in reproduction	GO:0003006	606			cortical cytoskeleton organization	GO:0030865	13	1
developmental process involved in reproduction	GO:0003006	606			courtship behavior	GO:0007619	74	4
developmental process involved in reproduction	GO:0003006	606			covalent chromatin modification	GO:0016569	68	3
system process	GO:0003008	676			cuticle development	GO:0042335	120	4
system process	GO:0003008	676			cuticle development involved in chitin-based cuticle molting cycle	GO:0042337	17	1
system process	GO:0003008	676			cuticle development involved in protein-based cuticle molting cycle	GO:0042336	17	1
system process	GO:0003008	676			cuticle pattern formation	GO:0035017	27	4
system process	GO:0003008	676			cystoblast division	GO:0007282	10	1
skeletal muscle contraction	GO:0003009	2			cytokinesis	GO:0000910	93	2
muscle system process	GO:0003012	19			cytokinesis after mitosis	GO:0000281	5	1
regulation of extracellular matrix constituent secretion	GO:0003330	2			cytoplasm organization	GO:0007028	82	4
positive regulation of extracellular matrix constituent secretion	GO:0003331	2			cytoplasmic mRNA processing body assembly	GO:0033962	9	1
epithelial cell morphogenesis	GO:0003382	7			cytoskeleton organization	GO:0007010	563	9
epithelial cell morphogenesis	GO:0003382	7			cytoskeleton-dependent intracellular transport	GO:0030705	29	3
apical constriction	GO:0003383	4			deactivation of rhodopsin mediated signaling	GO:0016059	14	1
glucose catabolic process	GO:0006007	34			death	GO:0016265	249	5
inositol metabolic process	GO:0006020	2			defense response	GO:0006952	202	2
glycosaminoglycan biosynthetic process	GO:0006024	11			delamination	GO:0060232	10	1
acetyl-CoA metabolic process	GO:0006084	42			dendrite development	GO:0016358	155	7
acetyl-CoA metabolic process	GO:0006084	42			dendrite guidance	GO:0070983	17	1
tricarboxylic acid cycle	GO:0006099	39			dendrite morphogenesis	GO:0048813	153	7
tricarboxylic acid cycle	GO:0006099	39			dephosphorylation	GO:0016311	116	1
nucleobase-containing compound metabolic process	GO:0006139	1730			detection of visible light	GO:0009584	24	1
nucleobase-containing compound metabolic process	GO:0006139	1730			determination of adult lifespan	GO:0008340	118	3
nucleobase-containing compound metabolic process	GO:0006139	1730			determination of bilateral symmetry	GO:0009855	6	2
nucleobase-containing compound metabolic process	GO:0006139	1730			determination of left/right symmetry	GO:0007368	5	1
nucleobase-containing compound metabolic process	GO:0006139	1730			determination of muscle attachment site	GO:0016204	4	1
nucleobase-containing compound metabolic process	GO:0006139	1730			development of primary male sexual characteristics	GO:0046546	21	2
nucleobase-containing compound metabolic process	GO:0006139	1730			development of primary sexual characteristics	GO:0045137	63	2
GTP catabolic process	GO:0006184	76			developmental cell growth	GO:0048588	44	3
purine nucleotide catabolic process	GO:0006195	81			developmental growth	GO:0048589	171	9
ATP catabolic process	GO:0006200	2			developmental growth involved in morphogenesis	GO:0060560	60	3
DNA metabolic process	GO:0006259	276			developmental maturation	GO:0021700	179	5
DNA replication	GO:0006260	82			developmental process	GO:0032502	3044	10
DNA amplification	GO:0006277	21			developmental process involved in reproduction	GO:0003006	606	9
double-strand break repair	GO:0006302	22			digestive system development	GO:0055123	84	3
double-strand break repair	GO:0006302	22			digestive tract development	GO:0048565	84	3
DNA catabolic process	GO:0006308	9			digestive tract morphogenesis	GO:0048546	56	2
apoptotic DNA fragmentation	GO:0006309	3			diol metabolic process	GO:0034311	11	1
DNA packaging	GO:0006323	70			divalent inorganic cation homeostasis	GO:0072507	12	2
chromatin organization	GO:0006325	257			DNA amplification	GO:0006277	21	1
nucleosome assembly	GO:0006334	23			DNA biosynthetic process	GO:0071897	27	1
chromatin remodeling	GO:0006338	39			DNA catabolic process	GO:0006308	9	1
chromatin remodeling	GO:0006338	39			DNA catabolic process, endonucleolytic	GO:0000737	4	1
transcription, DNA-dependent	GO:0006351	830			DNA conformation change	GO:0071103	79	1
transcription, DNA-dependent	GO:0006351	830			DNA damage checkpoint	GO:0000077	71	1
transcription, DNA-dependent	GO:0006351	830			DNA damage response, signal transduction resulting in induction of apoptosis	GO:0008630	11	1
transcription, DNA-dependent	GO:0006351	830			DNA endoreduplication	GO:0042023	20	1
transcription, DNA-dependent	GO:0006351	830			DNA integrity checkpoint	GO:0031570	73	1
transcription, DNA-dependent	GO:0006351	830			DNA metabolic process	GO:0006259	276	1
transcription, DNA-dependent	GO:0006351	830			DNA packaging	GO:0006323	70	1
transcription, DNA-dependent	GO:0006351	830			DNA replication	GO:0006260	82	1
regulation of transcription, DNA-dependent	GO:0006355	766			DNA replication checkpoint	GO:0000076	4	1
regulation of transcription, DNA-dependent	GO:0006355	766			dopamine receptor signaling pathway	GO:0007212	3	1
regulation of transcription, DNA-dependent	GO:0006355	766			dopamine transport	GO:0015872	2	1
regulation of transcription, DNA-dependent	GO:0006355	766			dorsal appendage formation	GO:0046843	37	3
regulation of transcription, DNA-dependent	GO:0006355	766			dorsal closure	GO:0007391	96	8
regulation of transcription, DNA-dependent	GO:0006355	766			dorsal closure, amnioserosa morphology change	GO:0046664	10	2
regulation of transcription, DNA-dependent	GO:0006355	766			dorsal closure, leading edge cell differentiation	GO:0046663	5	1
regulation of transcription, DNA-dependent	GO:0006355	766			dorsal closure, spreading of leading edge cells	GO:0007395	4	5
regulation of transcription from RNA polymerase II promoter	GO:0006357	318			dorsal vessel heart proper cell fate commitment	GO:0035053	2	1
regulation of transcription from RNA polymerase II promoter	GO:0006357	318			dorsal/ventral axis specification	GO:0009950	68	5
regulation of transcription from RNA polymerase II promoter	GO:0006357	318			dorsal/ventral axis specification, ovarian follicular epithelium	GO:0008069	8	1
regulation of transcription from RNA polymerase II promoter	GO:0006357	318			dorsal/ventral pattern formation	GO:0009953	129	5
regulation of transcription from RNA polymerase II promoter	GO:0006357	318			double-strand break repair	GO:0006302	22	2
transcription from RNA polymerase II promoter	GO:0006366	368			double-strand break repair via homologous recombination	GO:0000724	8	2
transcription from RNA polymerase II promoter	GO:0006366	368			double-strand break repair via synthesis-dependent strand annealing	GO:0045003	6	2
transcription from RNA polymerase II promoter	GO:0006366	368			dsRNA fragmentation	GO:0031050	10	1
transcription from RNA polymerase II promoter	GO:0006366	368			ecdysone-mediated induction of salivary gland cell autophagic cell death	GO:0035072	11	3
transcription from RNA polymerase II promoter	GO:0006366	368			eclosion	GO:0007562	19	1
transcription from RNA polymerase II promoter	GO:0006366	368			eclosion rhythm	GO:0008062	11	2
transcription from RNA polymerase II promoter	GO:0006366	368			eggshell chorion assembly	GO:0007306	71	2
mRNA polyadenylation	GO:0006378	16			eggshell chorion gene amplification	GO:0007307	18	1
mRNA cleavage	GO:0006379	15			eggshell formation	GO:0030703	102	1
RNA processing	GO:0006396	385			embryo development	GO:0009790	610	10
RNA processing	GO:0006396	385			embryo development ending in birth or egg hatching	GO:0009792	223	9
mRNA processing	GO:0006397	303			embryonic axis specification	GO:0000578	162	4
mRNA processing	GO:0006397	303			embryonic development via the syncytial blastoderm	GO:0001700	215	9
RNA catabolic process	GO:0006401	37			embryonic heart tube development	GO:0035050	16	2
mRNA catabolic process	GO:0006402	31			embryonic hemopoiesis	GO:0035162	23	4
RNA localization	GO:0006403	131			embryonic hindgut morphogenesis	GO:0048619	36	2
RNA localization	GO:0006403	131			embryonic morphogenesis	GO:0048598	230	8
RNA localization	GO:0006403	131			embryonic organ development	GO:0048568	25	4
RNA localization	GO:0006403	131			embryonic pattern specification	GO:0009880	241	6
RNA localization	GO:0006403	131			endocytosis	GO:0006897	282	5
regulation of translation	GO:0006417	56			endoderm formation	GO:0001706	5	1
protein folding	GO:0006457	122			endoplasmic reticulum membrane fusion	GO:0016320	2	1
protein complex assembly	GO:0006461	109			endoplasmic reticulum organization	GO:0007029	9	1
protein complex assembly	GO:0006461	109			endosome transport	GO:0016197	27	2
cellular protein modification process	GO:0006464	701			enzyme linked receptor protein signaling pathway	GO:0007167	196	6
cellular protein modification process	GO:0006464	701			epidermal cell differentiation	GO:0009913	46	3
cellular protein modification process	GO:0006464	701			epidermal growth factor receptor ligand maturation	GO:0038004	2	2
cellular protein modification process	GO:0006464	701			epidermal growth factor receptor signaling pathway	GO:0007173	56	4
cellular protein modification process	GO:0006464	701			epidermis development	GO:0008544	62	4
cellular protein modification process	GO:0006464	701			epithelial cell development	GO:0002064	12	2
protein phosphorylation	GO:0006468	303			epithelial cell differentiation	GO:0030855	26	4
protein phosphorylation	GO:0006468	303			epithelial cell morphogenesis	GO:0003382	7	2
protein phosphorylation	GO:0006468	303			epithelial cell type specification, open tracheal system	GO:0035153	12	1
protein phosphorylation	GO:0006468	303			epithelial structure maintenance	GO:0010669	14	1
protein phosphorylation	GO:0006468	303			epithelial tube morphogenesis	GO:0060562	80	3
protein phosphorylation	GO:0006468	303			epithelium development	GO:0060429	274	10
protein dephosphorylation	GO:0006470	87			ERBB signaling pathway	GO:0038127	56	4
protein ADP-ribosylation	GO:0006471	11			establishment of cell polarity	GO:0030010	29	5
protein acetylation	GO:0006473	21			establishment of chromosome localization	GO:0051303	18	1
internal protein amino acid acetylation	GO:0006475	19			establishment of epithelial cell planar polarity	GO:0090163	4	1
protein methylation	GO:0006479	30			establishment of epithelial cell polarity	GO:0090162	12	1
peptide metabolic process	GO:0006518	49			establishment of Golgi localization	GO:0051683	2	1
cellular biogenic amine metabolic process	GO:0006576	31			establishment of imaginal disc-derived wing hair orientation	GO:0001737	23	3
melanin metabolic process	GO:0006582	19			establishment of localization	GO:0051234	1479	7
catecholamine metabolic process	GO:0006584	11			establishment of localization in cell	GO:0051649	513	7
serotonin biosynthetic process from tryptophan	GO:0006587	2			establishment of mitotic spindle localization	GO:0040001	10	1
serotonin biosynthetic process from tryptophan	GO:0006587	2			establishment of mitotic spindle orientation	GO:0000132	2	1
serotonin biosynthetic process from tryptophan	GO:0006587	2			establishment of nucleus localization	GO:0040023	28	2
serotonin biosynthetic process from tryptophan	GO:0006587	2			establishment of ommatidial planar polarity	GO:0042067	52	3
protein targeting	GO:0006605	137			establishment of organelle localization	GO:0051656	80	3
protein import into nucleus	GO:0006606	63			establishment of planar polarity	GO:0001736	78	4
protein import into nucleus	GO:0006606	63			establishment of protein localization	GO:0045184	292	2
nucleoside phosphate metabolic process	GO:0006753	212			establishment of proximal/distal cell polarity	GO:0022606	4	1
phosphorus metabolic process	GO:0006793	543			establishment of spindle localization	GO:0051293	16	2
phosphorus metabolic process	GO:0006793	543			establishment of spindle orientation	GO:0051294	7	1
phosphorus metabolic process	GO:0006793	543			establishment of thoracic bristle planar orientation	GO:0048106	2	1
phosphorus metabolic process	GO:0006793	543			establishment of tissue polarity	GO:0007164	78	4
phosphorus metabolic process	GO:0006793	543			establishment or maintenance of apical/basal cell polarity	GO:0035088	36	5
phosphate-containing compound metabolic process	GO:0006796	543			establishment or maintenance of bipolar cell polarity	GO:0061245	36	5
phosphate-containing compound metabolic process	GO:0006796	543			establishment or maintenance of cell polarity	GO:0007163	165	9
phosphate-containing compound metabolic process	GO:0006796	543			establishment or maintenance of cytoskeleton polarity	GO:0030952	40	3
phosphate-containing compound metabolic process	GO:0006796	543			establishment or maintenance of epithelial cell apical/basal polarity	GO:0045197	27	5
phosphate-containing compound metabolic process	GO:0006796	543			establishment or maintenance of microtubule cytoskeleton polarity	GO:0030951	39	3
nitrogen compound metabolic process	GO:0006807	2022			establishment or maintenance of neuroblast polarity	GO:0045196	11	2
nitrogen compound metabolic process	GO:0006807	2022			establishment or maintenance of polarity of embryonic epithelium	GO:0016332	9	1
nitrogen compound metabolic process	GO:0006807	2022			establishment or maintenance of polarity of follicular epithelium	GO:0016334	21	3
nitrogen compound metabolic process	GO:0006807	2022			establishment or maintenance of polarity of larval imaginal disc epithelium	GO:0016336	4	4
nitrogen compound metabolic process	GO:0006807	2022			exit from mitosis	GO:0010458	9	1
nitrogen compound metabolic process	GO:0006807	2022			exocrine system development	GO:0035272	160	8
nitrogen compound metabolic process	GO:0006807	2022			exocytosis	GO:0006887	73	1
nitric oxide biosynthetic process	GO:0006809	2			extracellular matrix constituent secretion	GO:0070278	4	1
transport	GO:0006810	1424			extracellular matrix organization	GO:0030198	30	1
transport	GO:0006810	1424			extracellular structure organization	GO:0043062	44	2
transport	GO:0006810	1424			eye development	GO:0001654	376	10
transport	GO:0006810	1424			eye morphogenesis	GO:0048592	310	8
calcium ion transport	GO:0006816	30			eye photoreceptor cell development	GO:0042462	74	3
neurotransmitter transport	GO:0006836	136			eye photoreceptor cell differentiation	GO:0001754	141	8
neurotransmitter transport	GO:0006836	136			eye photoreceptor cell fate commitment	GO:0042706	56	2
neurotransmitter transport	GO:0006836	136			feeding behavior	GO:0007631	32	1
cellular ion homeostasis	GO:0006873	50			female analia development	GO:0045497	2	2
cellular ion homeostasis	GO:0006873	50			female gamete generation	GO:0007292	583	10
cellular calcium ion homeostasis	GO:0006874	10			female meiosis	GO:0007143	69	1
cellular calcium ion homeostasis	GO:0006874	10			female meiosis chromosome segregation	GO:0016321	35	1
intracellular protein transport	GO:0006886	206			focal adhesion assembly	GO:0048041	2	1
intracellular protein transport	GO:0006886	206			formation of anatomical boundary	GO:0048859	50	1
exocytosis	GO:0006887	73			formation of organ boundary	GO:0010160	43	4
post-Golgi vesicle-mediated transport	GO:0006892	8			formation of primary germ layer	GO:0001704	31	2
endocytosis	GO:0006897	282			formation of translation initiation ternary complex	GO:0001677	2	1
endocytosis	GO:0006897	282			G1 phase	GO:0051318	2	1
endocytosis	GO:0006897	282			G1/S transition of mitotic cell cycle	GO:0000082	18	1
endocytosis	GO:0006897	282			G2/M transition checkpoint	GO:0031576	65	1
endocytosis	GO:0006897	282			G2/M transition DNA damage checkpoint	GO:0031572	65	1
vesicle docking involved in exocytosis	GO:0006904	30			G2/M transition of mitotic cell cycle	GO:0000086	83	1
phagocytosis	GO:0006909	201			gamete generation	GO:0007276	795	10
phagocytosis	GO:0006909	201			gastrulation	GO:0007369	77	5
phagocytosis	GO:0006909	201			gastrulation involving germ band extension	GO:0010004	36	4
phagocytosis	GO:0006909	201			gastrulation with mouth forming first	GO:0001703	36	4
phagocytosis, engulfment	GO:0006911	186			gene expression	GO:0010467	1947	6
phagocytosis, engulfment	GO:0006911	186			gene silencing	GO:0016458	171	1
phagocytosis, engulfment	GO:0006911	186			gene silencing by miRNA	GO:0035195	19	1
phagocytosis, engulfment	GO:0006911	186			gene silencing by RNA	GO:0031047	41	1
nucleocytoplasmic transport	GO:0006913	98			generation of a signal involved in cell-cell signaling	GO:0003001	116	3
nucleocytoplasmic transport	GO:0006913	98			generation of neurons	GO:0048699	588	10
autophagy	GO:0006914	38			genital disc anterior/posterior pattern formation	GO:0035224	8	1
autophagy	GO:0006914	38			genital disc development	GO:0035215	42	3
autophagy	GO:0006914	38			genital disc morphogenesis	GO:0007483	16	1
apoptotic process	GO:0006915	146			genital disc pattern formation	GO:0035221	8	1
apoptotic process	GO:0006915	146			genitalia development	GO:0048806	26	3
apoptotic process	GO:0006915	146			genitalia morphogenesis	GO:0035112	14	3
apoptotic process	GO:0006915	146			germ cell development	GO:0007281	292	6
induction of apoptosis	GO:0006917	27			germarium-derived egg chamber formation	GO:0007293	66	4
cellular component disassembly involved in apoptotic process	GO:0006921	4			germarium-derived oocyte differentiation	GO:0030706	24	2
cellular component movement	GO:0006928	361			germarium-derived oocyte fate determination	GO:0007294	22	2
cellular component movement	GO:0006928	361			germ-band extension	GO:0007377	8	3
cellular component movement	GO:0006928	361			germ-band shortening	GO:0007390	19	1
cellular component movement	GO:0006928	361			germ-line cyst formation	GO:0048134	32	1
cellular component movement	GO:0006928	361			germ-line stem cell division	GO:0042078	32	1
cellular component movement	GO:0006928	361			germ-line stem cell maintenance	GO:0030718	38	1
cellular component movement	GO:0006928	361			gland development	GO:0048732	189	7
chemotaxis	GO:0006935	197			gland morphogenesis	GO:0022612	132	8
chemotaxis	GO:0006935	197			glial cell differentiation	GO:0010001	27	1
chemotaxis	GO:0006935	197			glial cell migration	GO:0008347	24	1
chemotaxis	GO:0006935	197			glial cell proliferation	GO:0014009	4	1
chemotaxis	GO:0006935	197			gliogenesis	GO:0042063	58	2
chemotaxis	GO:0006935	197			glucose catabolic process	GO:0006007	34	1
chemotaxis	GO:0006935	197			glycosaminoglycan biosynthetic process	GO:0006024	11	1
chemotaxis	GO:0006935	197			Golgi localization	GO:0051645	2	1
muscle contraction	GO:0006936	18			Golgi organization	GO:0007030	42	1
striated muscle contraction	GO:0006941	5			Golgi vesicle transport	GO:0048193	52	1
regulation of striated muscle contraction	GO:0006942	2			G-protein coupled receptor signaling pathway, coupled to cyclic nucleotide second messenger	GO:0007187	6	1
response to stress	GO:0006950	703			growth	GO:0040007	275	10
response to stress	GO:0006950	703			GTP catabolic process	GO:0006184	76	1
response to stress	GO:0006950	703			GTP metabolic process	GO:0046039	80	1
response to stress	GO:0006950	703			habituation	GO:0046959	4	1
response to stress	GO:0006950	703			hair cell differentiation	GO:0035315	44	3
response to stress	GO:0006950	703			haltere development	GO:0007482	10	1
response to stress	GO:0006950	703			haltere disc development	GO:0035216	11	1
defense response	GO:0006952	202			haltere disc morphogenesis	GO:0007481	2	3
defense response	GO:0006952	202			hatching	GO:0035188	3	1
immune response	GO:0006955	186			head development	GO:0060322	23	2
immune response	GO:0006955	186			head involution	GO:0008258	45	1
immune response	GO:0006955	186			head segmentation	GO:0035287	22	2
humoral immune response	GO:0006959	121			heart development	GO:0007507	76	1
positive regulation of antifungal peptide biosynthetic process	GO:0006967	7			hemocyte migration	GO:0035099	16	2
response to DNA damage stimulus	GO:0006974	236			hemocyte proliferation	GO:0035172	13	1
response to DNA damage stimulus	GO:0006974	236			hemopoiesis	GO:0030097	47	2
response to DNA damage stimulus	GO:0006974	236			hemopoietic or lymphoid organ development	GO:0048534	62	4
response to oxidative stress	GO:0006979	73			heparan sulfate proteoglycan biosynthetic process	GO:0015012	11	1
response to oxidative stress	GO:0006979	73			heparan sulfate proteoglycan biosynthetic process, polysaccharide chain biosynthetic process	GO:0015014	4	1
organelle organization	GO:0006996	1187			heparan sulfate proteoglycan metabolic process	GO:0030201	11	1
organelle organization	GO:0006996	1187			heterocycle catabolic process	GO:0046700	95	1
organelle organization	GO:0006996	1187			heterocycle metabolic process	GO:0046483	292	1
organelle organization	GO:0006996	1187			heterophilic cell-cell adhesion	GO:0007157	12	1
organelle organization	GO:0006996	1187			hexose catabolic process	GO:0019320	34	1
organelle organization	GO:0006996	1187			hindgut morphogenesis	GO:0007442	49	1
organelle organization	GO:0006996	1187			histoblast morphogenesis	GO:0007488	8	1
organelle organization	GO:0006996	1187			histolysis	GO:0007559	86	1
organelle organization	GO:0006996	1187			histone acetylation	GO:0016573	19	1
nucleus organization	GO:0006997	45			histone H4-K20 methylation	GO:0034770	3	1
cytoskeleton organization	GO:0007010	563			histone methylation	GO:0016571	24	1
cytoskeleton organization	GO:0007010	563			histone modification	GO:0016570	68	3
cytoskeleton organization	GO:0007010	563			histone phosphorylation	GO:0016572	7	1
cytoskeleton organization	GO:0007010	563			homeostatic process	GO:0042592	187	1
cytoskeleton organization	GO:0007010	563			homophilic cell adhesion	GO:0007156	27	1
cytoskeleton organization	GO:0007010	563			hormone-mediated signaling pathway	GO:0009755	23	1
cytoskeleton organization	GO:0007010	563			humoral immune response	GO:0006959	121	1
cytoskeleton organization	GO:0007010	563			imaginal disc development	GO:0007444	503	8
cytoskeleton organization	GO:0007010	563			imaginal disc eversion	GO:0007561	8	1
actin filament organization	GO:0007015	107			imaginal disc fusion	GO:0046528	16	2
actin filament organization	GO:0007015	107			imaginal disc fusion, thorax closure	GO:0046529	15	2
actin filament organization	GO:0007015	107			imaginal disc growth	GO:0007446	38	2
actin filament organization	GO:0007015	107			imaginal disc morphogenesis	GO:0007560	329	9
actin filament organization	GO:0007015	107			imaginal disc pattern formation	GO:0007447	97	4
actin filament organization	GO:0007015	107			imaginal disc-derived appendage development	GO:0048737	282	7
actin filament organization	GO:0007015	107			imaginal disc-derived appendage morphogenesis	GO:0035114	279	7
actin filament organization	GO:0007015	107			imaginal disc-derived genitalia development	GO:0007484	22	3
actin filament organization	GO:0007015	107			imaginal disc-derived genitalia morphogenesis	GO:0048805	12	1
microtubule-based process	GO:0007017	473			imaginal disc-derived leg morphogenesis	GO:0007480	56	4
microtubule-based process	GO:0007017	473			imaginal disc-derived leg segmentation	GO:0036011	22	1
microtubule-based process	GO:0007017	473			imaginal disc-derived limb morphogenesis	GO:0035109	57	4
microtubule-based process	GO:0007017	473			imaginal disc-derived male genitalia development	GO:0007485	20	3
microtubule-based process	GO:0007017	473			imaginal disc-derived male genitalia morphogenesis	GO:0048803	12	1
microtubule-based process	GO:0007017	473			imaginal disc-derived wing hair organization	GO:0035317	43	3
microtubule-based movement	GO:0007018	112			imaginal disc-derived wing hair site selection	GO:0035320	4	1
microtubule-based movement	GO:0007018	112			imaginal disc-derived wing margin morphogenesis	GO:0008587	63	3
microtubule-based movement	GO:0007018	112			imaginal disc-derived wing morphogenesis	GO:0007476	245	8
cytoplasm organization	GO:0007028	82			imaginal disc-derived wing vein morphogenesis	GO:0008586	45	2
cytoplasm organization	GO:0007028	82			immune effector process	GO:0002252	55	1
cytoplasm organization	GO:0007028	82			immune response	GO:0006955	186	3
cytoplasm organization	GO:0007028	82			immune system development	GO:0002520	62	4
endoplasmic reticulum organization	GO:0007029	9			immune system process	GO:0002376	253	5
Golgi organization	GO:0007030	42			indolalkylamine biosynthetic process	GO:0046219	3	1
cell-cell junction assembly	GO:0007043	35			induction of apoptosis	GO:0006917	27	1
cell-cell junction assembly	GO:0007043	35			induction of apoptosis by intracellular signals	GO:0008629	12	1
cell-substrate junction assembly	GO:0007044	2			induction of programmed cell death	GO:0012502	37	3
cell cycle	GO:0007049	787			induction of programmed cell death by ecdysone	GO:0035078	12	4
cell cycle	GO:0007049	787			induction of programmed cell death by hormones	GO:0035081	13	4
cell cycle	GO:0007049	787			initiation of dorsal closure	GO:0007392	17	1
cell cycle	GO:0007049	787			innate immune response	GO:0045087	64	3
cell cycle	GO:0007049	787			inositol metabolic process	GO:0006020	2	1
cell cycle	GO:0007049	787			instar larval development	GO:0002168	53	3
cell cycle arrest	GO:0007050	94			instar larval or pupal development	GO:0002165	481	9
spindle organization	GO:0007051	233			instar larval or pupal morphogenesis	GO:0048707	405	10
spindle organization	GO:0007051	233			insulin receptor signaling pathway	GO:0008286	23	3
mitotic spindle organization	GO:0007052	201			intercellular transport	GO:0010496	2	2
mitotic spindle organization	GO:0007052	201			internal peptidyl-lysine acetylation	GO:0018393	19	1
mitotic spindle organization	GO:0007052	201			internal protein amino acid acetylation	GO:0006475	19	1
spindle assembly involved in female meiosis	GO:0007056	11			interphase	GO:0051325	113	1
chromosome segregation	GO:0007059	133			interphase of mitotic cell cycle	GO:0051329	112	1
sister chromatid cohesion	GO:0007062	20			intracellular mRNA localization	GO:0008298	86	5
mitotic sister chromatid cohesion	GO:0007064	5			intracellular mRNA localization involved in anterior/posterior axis specification	GO:0060811	73	4
mitosis	GO:0007067	194			intracellular mRNA localization involved in pattern specification process	GO:0060810	74	4
mitosis	GO:0007067	194			intracellular protein kinase cascade	GO:0007243	94	4
mitosis	GO:0007067	194			intracellular protein transport	GO:0006886	206	2
mitotic chromosome condensation	GO:0007076	21			intracellular signal transduction	GO:0035556	389	9
regulation of mitosis	GO:0007088	48			intracellular transport	GO:0046907	348	4
regulation of S phase of mitotic cell cycle	GO:0007090	18			ion homeostasis	GO:0050801	56	2
mitotic cell cycle checkpoint	GO:0007093	78			JNK cascade	GO:0007254	51	4
mitotic cell cycle G2/M transition DNA damage checkpoint	GO:0007095	64			karyogamy	GO:0000741	10	1
regulation of exit from mitosis	GO:0007096	9			kinetochore organization	GO:0051383	7	1
nuclear migration	GO:0007097	25			lamellipodium assembly	GO:0030032	13	1
nuclear migration	GO:0007097	25			larval behavior	GO:0030537	44	2
centrosome cycle	GO:0007098	97			larval chitin-based cuticle development	GO:0008363	16	1
centrosome cycle	GO:0007098	97			larval development	GO:0002164	83	3
centriole replication	GO:0007099	20			larval locomotory behavior	GO:0008345	17	1
mitotic centrosome separation	GO:0007100	8			larval midgut histolysis	GO:0035069	8	1
meiosis	GO:0007126	210			larval wandering behavior	GO:0035180	2	1
reciprocal meiotic recombination	GO:0007131	25			lateral inhibition	GO:0046331	199	2
reciprocal meiotic recombination	GO:0007131	25			leading edge cell differentiation	GO:0035026	5	1
female meiosis	GO:0007143	69			learning	GO:0007612	66	3
cell communication	GO:0007154	1519			learning or memory	GO:0007611	106	5
cell communication	GO:0007154	1519			leg disc development	GO:0035218	73	4
cell communication	GO:0007154	1519			leg disc morphogenesis	GO:0007478	57	4
cell communication	GO:0007154	1519			leg disc pattern formation	GO:0035223	18	2
cell communication	GO:0007154	1519			leg disc proximal/distal pattern formation	GO:0007479	16	2
cell communication	GO:0007154	1519			limb development	GO:0060173	57	4
cell communication	GO:0007154	1519			limb morphogenesis	GO:0035108	57	4
cell communication	GO:0007154	1519			localization	GO:0051179	1788	7
cell communication	GO:0007154	1519			localization of cell	GO:0051674	236	7
cell communication	GO:0007154	1519			locomotion	GO:0040011	464	10
cell adhesion	GO:0007155	185			locomotor rhythm	GO:0045475	33	5
cell adhesion	GO:0007155	185			locomotory behavior	GO:0007626	157	5
cell adhesion	GO:0007155	185			lymph gland development	GO:0048542	31	2
cell adhesion	GO:0007155	185			M phase	GO:0000279	523	3
cell adhesion	GO:0007155	185			M phase of meiotic cell cycle	GO:0051327	210	1
cell adhesion	GO:0007155	185			M phase of mitotic cell cycle	GO:0000087	202	3
cell adhesion	GO:0007155	185			macromolecular complex assembly	GO:0065003	186	5
homophilic cell adhesion	GO:0007156	27			macromolecular complex subunit organization	GO:0043933	244	4
heterophilic cell-cell adhesion	GO:0007157	12			macromolecule biosynthetic process	GO:0009059	1675	5
cell-matrix adhesion	GO:0007160	18			macromolecule localization	GO:0033036	551	9
negative regulation of cell adhesion	GO:0007162	11			macromolecule metabolic process	GO:0043170	3622	4
establishment or maintenance of cell polarity	GO:0007163	165			macromolecule methylation	GO:0043414	42	1
establishment or maintenance of cell polarity	GO:0007163	165			macromolecule modification	GO:0043412	740	5
establishment or maintenance of cell polarity	GO:0007163	165			maintenance of cell polarity	GO:0030011	15	1
establishment or maintenance of cell polarity	GO:0007163	165			maintenance of epithelial integrity, open tracheal system	GO:0035160	12	1
establishment or maintenance of cell polarity	GO:0007163	165			maintenance of location	GO:0051235	57	4
establishment or maintenance of cell polarity	GO:0007163	165			maintenance of location in cell	GO:0051651	40	4
establishment or maintenance of cell polarity	GO:0007163	165			maintenance of protein location	GO:0045185	43	4
establishment or maintenance of cell polarity	GO:0007163	165			maintenance of protein location in cell	GO:0032507	39	4
establishment or maintenance of cell polarity	GO:0007163	165			male analia development	GO:0045496	2	2
establishment of tissue polarity	GO:0007164	78			male courtship behavior	GO:0008049	55	3
establishment of tissue polarity	GO:0007164	78			male courtship behavior, orientation prior to leg tapping and wing vibration	GO:0016543	2	3
establishment of tissue polarity	GO:0007164	78			male courtship behavior, veined wing extension	GO:0048065	16	2
establishment of tissue polarity	GO:0007164	78			male courtship behavior, veined wing generated song production	GO:0045433	14	2
signal transduction	GO:0007165	1136			male courtship behavior, veined wing vibration	GO:0016545	15	2
signal transduction	GO:0007165	1136			male gamete generation	GO:0048232	195	2
signal transduction	GO:0007165	1136			male genitalia development	GO:0030539	16	2
signal transduction	GO:0007165	1136			male genitalia morphogenesis	GO:0048808	13	3
signal transduction	GO:0007165	1136			male mating behavior	GO:0060179	60	4
signal transduction	GO:0007165	1136			male sex determination	GO:0030238	2	2
signal transduction	GO:0007165	1136			male sex differentiation	GO:0046661	24	3
signal transduction	GO:0007165	1136			male somatic sex determination	GO:0019102	2	2
signal transduction	GO:0007165	1136			Malpighian tubule development	GO:0072002	37	2
signal transduction	GO:0007165	1136			Malpighian tubule morphogenesis	GO:0007443	35	3
cell surface receptor signaling pathway	GO:0007166	637			MAPK cascade	GO:0000165	66	4
cell surface receptor signaling pathway	GO:0007166	637			maternal determination of anterior/posterior axis, embryo	GO:0008358	99	4
cell surface receptor signaling pathway	GO:0007166	637			mating	GO:0007618	115	3
cell surface receptor signaling pathway	GO:0007166	637			mating behavior	GO:0007617	100	3
cell surface receptor signaling pathway	GO:0007166	637			meiosis	GO:0007126	210	1
cell surface receptor signaling pathway	GO:0007166	637			meiotic cell cycle	GO:0051321	224	1
cell surface receptor signaling pathway	GO:0007166	637			meiotic chromosome segregation	GO:0045132	61	1
cell surface receptor signaling pathway	GO:0007166	637			meiotic spindle organization	GO:0000212	26	1
cell surface receptor signaling pathway	GO:0007166	637			melanin metabolic process	GO:0006582	19	1
enzyme linked receptor protein signaling pathway	GO:0007167	196			melanization defense response	GO:0035006	15	2
enzyme linked receptor protein signaling pathway	GO:0007167	196			membrane depolarization	GO:0051899	2	1
enzyme linked receptor protein signaling pathway	GO:0007167	196			membrane docking	GO:0022406	30	1
enzyme linked receptor protein signaling pathway	GO:0007167	196			membrane invagination	GO:0010324	186	4
enzyme linked receptor protein signaling pathway	GO:0007167	196			membrane organization	GO:0061024	265	3
enzyme linked receptor protein signaling pathway	GO:0007167	196			memory	GO:0007613	59	4
transmembrane receptor protein tyrosine kinase signaling pathway	GO:0007169	134			mesoderm formation	GO:0001707	28	2
transmembrane receptor protein tyrosine kinase signaling pathway	GO:0007169	134			mesoderm morphogenesis	GO:0048332	29	2
transmembrane receptor protein tyrosine kinase signaling pathway	GO:0007169	134			mesodermal cell differentiation	GO:0048333	16	1
transmembrane receptor protein tyrosine kinase signaling pathway	GO:0007169	134			mesodermal cell fate commitment	GO:0001710	16	1
transmembrane receptor protein tyrosine kinase signaling pathway	GO:0007169	134			mesodermal cell fate specification	GO:0007501	11	1
transmembrane receptor protein tyrosine kinase signaling pathway	GO:0007169	134			metabolic process	GO:0008152	5149	3
transmembrane receptor protein tyrosine kinase signaling pathway	GO:0007169	134			metal ion transport	GO:0030001	152	1
epidermal growth factor receptor signaling pathway	GO:0007173	56			metamorphosis	GO:0007552	427	10
epidermal growth factor receptor signaling pathway	GO:0007173	56			metaphase	GO:0051323	3	1
epidermal growth factor receptor signaling pathway	GO:0007173	56			metaphase plate congression	GO:0051310	17	1
epidermal growth factor receptor signaling pathway	GO:0007173	56			metarhodopsin inactivation	GO:0016060	4	1
transmembrane receptor protein serine/threonine kinase signaling pathway	GO:0007178	64			methylation	GO:0032259	49	1
transforming growth factor beta receptor signaling pathway	GO:0007179	30			microtubule cytoskeleton organization	GO:0000226	369	5
transforming growth factor beta receptor signaling pathway	GO:0007179	30			microtubule organizing center organization	GO:0031023	120	2
G-protein coupled receptor signaling pathway, coupled to cyclic nucleotide second messenger	GO:0007187	6			microtubule-based movement	GO:0007018	112	3
adenylate cyclase-modulating G-protein coupled receptor signaling pathway	GO:0007188	6			microtubule-based process	GO:0007017	473	6
adenylate cyclase-activating G-protein coupled receptor signaling pathway	GO:0007189	3			microtubule-based transport	GO:0010970	28	3
adenylate cyclase-activating dopamine receptor signaling pathway	GO:0007191	2			mitochondrial fission	GO:0000266	2	3
dopamine receptor signaling pathway	GO:0007212	3			mitochondrion localization	GO:0051646	12	1
smoothened signaling pathway	GO:0007224	47			mitosis	GO:0007067	194	3
intracellular protein kinase cascade	GO:0007243	94			mitotic anaphase	GO:0000090	18	2
intracellular protein kinase cascade	GO:0007243	94			mitotic anaphase B	GO:0000092	2	1
intracellular protein kinase cascade	GO:0007243	94			mitotic cell cycle	GO:0000278	495	3
intracellular protein kinase cascade	GO:0007243	94			mitotic cell cycle checkpoint	GO:0007093	78	1
JNK cascade	GO:0007254	51			mitotic cell cycle G2/M transition checkpoint	GO:0071780	64	1
JNK cascade	GO:0007254	51			mitotic cell cycle G2/M transition DNA damage checkpoint	GO:0007095	64	1
JNK cascade	GO:0007254	51			mitotic cell cycle, embryonic	GO:0045448	36	3
JNK cascade	GO:0007254	51			mitotic centrosome separation	GO:0007100	8	1
small GTPase mediated signal transduction	GO:0007264	189			mitotic chromosome condensation	GO:0007076	21	1
small GTPase mediated signal transduction	GO:0007264	189			mitotic metaphase	GO:0000089	2	1
small GTPase mediated signal transduction	GO:0007264	189			mitotic sister chromatid cohesion	GO:0007064	5	1
small GTPase mediated signal transduction	GO:0007264	189			mitotic sister chromatid segregation	GO:0000070	53	1
small GTPase mediated signal transduction	GO:0007264	189			mitotic spindle organization	GO:0007052	201	3
small GTPase mediated signal transduction	GO:0007264	189			molting cycle	GO:0042303	72	1
Ras protein signal transduction	GO:0007265	97			molting cycle process	GO:0022404	46	1
Ras protein signal transduction	GO:0007265	97			molting cycle, chitin-based cuticle	GO:0007591	53	1
Ras protein signal transduction	GO:0007265	97			molting cycle, protein-based cuticle	GO:0018988	72	1
Rho protein signal transduction	GO:0007266	28			monosaccharide catabolic process	GO:0046365	34	1
cell-cell signaling	GO:0007267	470			morphogenesis of a branching epithelium	GO:0061138	47	1
cell-cell signaling	GO:0007267	470			morphogenesis of a branching structure	GO:0001763	50	1
cell-cell signaling	GO:0007267	470			morphogenesis of a polarized epithelium	GO:0001738	89	4
cell-cell signaling	GO:0007267	470			morphogenesis of an epithelial fold	GO:0060571	5	3
cell-cell signaling	GO:0007267	470			morphogenesis of an epithelium	GO:0002009	267	10
synaptic transmission	GO:0007268	252			morphogenesis of embryonic epithelium	GO:0016331	121	8
synaptic transmission	GO:0007268	252			morphogenesis of follicular epithelium	GO:0016333	31	3
synaptic transmission	GO:0007268	252			morphogenesis of larval imaginal disc epithelium	GO:0016335	8	3
synaptic transmission	GO:0007268	252			motor axon guidance	GO:0008045	39	1
neurotransmitter secretion	GO:0007269	113			mRNA 3'-end processing	GO:0031124	34	1
neurotransmitter secretion	GO:0007269	113			mRNA catabolic process	GO:0006402	31	1
neurotransmitter secretion	GO:0007269	113			mRNA cleavage	GO:0006379	15	1
synaptic transmission, cholinergic	GO:0007271	2			mRNA metabolic process	GO:0016071	323	2
neuromuscular synaptic transmission	GO:0007274	26			mRNA polyadenylation	GO:0006378	16	1
neuromuscular synaptic transmission	GO:0007274	26			mRNA processing	GO:0006397	303	2
neuromuscular synaptic transmission	GO:0007274	26			mRNA transport	GO:0051028	21	1
multicellular organismal development	GO:0007275	2593			multicellular organism growth	GO:0035264	33	2
multicellular organismal development	GO:0007275	2593			multicellular organism reproduction	GO:0032504	945	10
multicellular organismal development	GO:0007275	2593			multicellular organismal aging	GO:0010259	119	3
multicellular organismal development	GO:0007275	2593			multicellular organismal development	GO:0007275	2593	10
multicellular organismal development	GO:0007275	2593			multicellular organismal homeostasis	GO:0048871	21	3
multicellular organismal development	GO:0007275	2593			multicellular organismal movement	GO:0050879	2	1
multicellular organismal development	GO:0007275	2593			multicellular organismal process	GO:0032501	3545	10
multicellular organismal development	GO:0007275	2593			multicellular organismal reproductive behavior	GO:0033057	96	3
multicellular organismal development	GO:0007275	2593			multicellular organismal reproductive process	GO:0048609	885	10
multicellular organismal development	GO:0007275	2593			multicellular organismal signaling	GO:0035637	258	4
gamete generation	GO:0007276	795			multi-organism process	GO:0051704	359	4
gamete generation	GO:0007276	795			muscle attachment	GO:0016203	31	3
gamete generation	GO:0007276	795			muscle cell development	GO:0055001	115	6
gamete generation	GO:0007276	795			muscle cell differentiation	GO:0042692	146	6
gamete generation	GO:0007276	795			muscle cell homeostasis	GO:0046716	10	1
gamete generation	GO:0007276	795			muscle contraction	GO:0006936	18	1
gamete generation	GO:0007276	795			muscle fiber development	GO:0048747	86	6
gamete generation	GO:0007276	795			muscle organ development	GO:0007517	219	6
gamete generation	GO:0007276	795			muscle organ morphogenesis	GO:0048644	4	1
gamete generation	GO:0007276	795			muscle structure development	GO:0061061	261	7
pole cell formation	GO:0007279	29			muscle system process	GO:0003012	19	1
germ cell development	GO:0007281	292			muscle tissue development	GO:0060537	120	5
germ cell development	GO:0007281	292			musculoskeletal movement	GO:0050881	2	1
germ cell development	GO:0007281	292			mushroom body development	GO:0016319	62	3
germ cell development	GO:0007281	292			myofibril assembly	GO:0030239	29	1
germ cell development	GO:0007281	292			negative regulation of axonogenesis	GO:0050771	5	1
germ cell development	GO:0007281	292			negative regulation of biological process	GO:0048519	832	10
cystoblast division	GO:0007282	10			negative regulation of biosynthetic process	GO:0009890	308	4
spermatogenesis	GO:0007283	194			negative regulation of cell adhesion	GO:0007162	11	1
spermatogenesis	GO:0007283	194			negative regulation of cell communication	GO:0010648	144	7
spermatid development	GO:0007286	101			negative regulation of cell cycle	GO:0045786	115	1
spermatid development	GO:0007286	101			negative regulation of cell cycle process	GO:0010948	34	1
spermatid nucleus differentiation	GO:0007289	10			negative regulation of cell death	GO:0060548	58	1
sperm individualization	GO:0007291	46			negative regulation of cell development	GO:0010721	25	6
female gamete generation	GO:0007292	583			negative regulation of cell differentiation	GO:0045596	99	6
female gamete generation	GO:0007292	583			negative regulation of cell fate commitment	GO:0010454	18	1
female gamete generation	GO:0007292	583			negative regulation of cell fate specification	GO:0009996	18	1
female gamete generation	GO:0007292	583			negative regulation of cell growth	GO:0030308	9	1
female gamete generation	GO:0007292	583			negative regulation of cell projection organization	GO:0031345	14	2
female gamete generation	GO:0007292	583			negative regulation of cell proliferation	GO:0008285	41	4
female gamete generation	GO:0007292	583			negative regulation of cell size	GO:0045792	8	1
female gamete generation	GO:0007292	583			negative regulation of cell-cell adhesion	GO:0022408	10	1
female gamete generation	GO:0007292	583			negative regulation of cellular biosynthetic process	GO:0031327	308	4
female gamete generation	GO:0007292	583			negative regulation of cellular component organization	GO:0051129	69	5
germarium-derived egg chamber formation	GO:0007293	66			negative regulation of cellular macromolecule biosynthetic process	GO:2000113	304	4
germarium-derived egg chamber formation	GO:0007293	66			negative regulation of cellular metabolic process	GO:0031324	342	4
germarium-derived egg chamber formation	GO:0007293	66			negative regulation of cellular process	GO:0048523	728	10
germarium-derived egg chamber formation	GO:0007293	66			negative regulation of cellular response to insulin stimulus	GO:1900077	5	2
germarium-derived oocyte fate determination	GO:0007294	22			negative regulation of dendrite morphogenesis	GO:0050774	6	1
germarium-derived oocyte fate determination	GO:0007294	22			negative regulation of developmental growth	GO:0048640	18	2
ovarian follicle cell migration	GO:0007297	94			negative regulation of developmental pigmentation	GO:0048086	2	2
border follicle cell migration	GO:0007298	82			negative regulation of developmental process	GO:0051093	125	7
border follicle cell migration	GO:0007298	82			negative regulation of epidermal growth factor receptor signaling pathway	GO:0042059	18	2
border follicle cell migration	GO:0007298	82			negative regulation of gene expression	GO:0010629	357	6
ovarian nurse cell to oocyte transport	GO:0007300	41			negative regulation of glial cell proliferation	GO:0060253	2	3
ovarian nurse cell to oocyte transport	GO:0007300	41			negative regulation of gliogenesis	GO:0014014	2	3
chorion-containing eggshell formation	GO:0007304	101			negative regulation of growth	GO:0045926	43	3
eggshell chorion assembly	GO:0007306	71			negative regulation of insulin receptor signaling pathway	GO:0046627	5	2
eggshell chorion assembly	GO:0007306	71			negative regulation of intracellular protein kinase cascade	GO:0010741	21	3
eggshell chorion gene amplification	GO:0007307	18			negative regulation of intracellular protein transport	GO:0090317	7	1
oocyte construction	GO:0007308	135			negative regulation of intracellular transport	GO:0032387	7	1
oocyte construction	GO:0007308	135			negative regulation of JNK cascade	GO:0046329	12	1
oocyte construction	GO:0007308	135			negative regulation of JUN kinase activity	GO:0043508	4	1
oocyte construction	GO:0007308	135			negative regulation of macromolecule biosynthetic process	GO:0010558	304	4
oocyte construction	GO:0007308	135			negative regulation of macromolecule metabolic process	GO:0010605	414	7
oocyte construction	GO:0007308	135			negative regulation of MAPK cascade	GO:0043409	14	1
oocyte axis specification	GO:0007309	132			negative regulation of metabolic process	GO:0009892	427	7
oocyte axis specification	GO:0007309	132			negative regulation of mitotic cell cycle	GO:0045930	22	1
oocyte axis specification	GO:0007309	132			negative regulation of multicellular organism growth	GO:0040015	5	1
oocyte axis specification	GO:0007309	132			negative regulation of multicellular organismal process	GO:0051241	16	2
oocyte axis specification	GO:0007309	132			negative regulation of multi-organism process	GO:0043901	13	1
oocyte axis specification	GO:0007309	132			negative regulation of nervous system development	GO:0051961	12	3
oocyte dorsal/ventral axis specification	GO:0007310	41			negative regulation of neural precursor cell proliferation	GO:2000178	7	1
oocyte dorsal/ventral axis specification	GO:0007310	41			negative regulation of neuroblast proliferation	GO:0007406	7	1
oocyte dorsal/ventral axis specification	GO:0007310	41			negative regulation of neurogenesis	GO:0050768	23	5
oocyte dorsal/ventral axis specification	GO:0007310	41			negative regulation of nitrogen compound metabolic process	GO:0051172	287	4
oocyte anterior/posterior axis specification	GO:0007314	95			negative regulation of nucleobase-containing compound metabolic process	GO:0045934	287	4
oocyte anterior/posterior axis specification	GO:0007314	95			negative regulation of nucleocytoplasmic transport	GO:0046823	7	1
oocyte anterior/posterior axis specification	GO:0007314	95			negative regulation of organ growth	GO:0046621	12	1
oocyte anterior/posterior axis specification	GO:0007314	95			negative regulation of organelle organization	GO:0010639	41	1
pole plasm assembly	GO:0007315	74			negative regulation of oskar mRNA translation	GO:0007319	8	1
pole plasm assembly	GO:0007315	74			negative regulation of programmed cell death	GO:0043069	57	1
pole plasm assembly	GO:0007315	74			negative regulation of protein modification process	GO:0031400	10	1
pole plasm assembly	GO:0007315	74			negative regulation of protein transport	GO:0051224	7	1
pole plasm RNA localization	GO:0007316	68			negative regulation of response to stimulus	GO:0048585	146	6
pole plasm RNA localization	GO:0007316	68			negative regulation of RNA metabolic process	GO:0051253	279	4
pole plasm RNA localization	GO:0007316	68			negative regulation of S phase of mitotic cell cycle	GO:0045749	11	1
pole plasm RNA localization	GO:0007316	68			negative regulation of signal transduction	GO:0009968	138	6
pole plasm RNA localization	GO:0007316	68			negative regulation of signaling	GO:0023057	143	7
regulation of pole plasm oskar mRNA localization	GO:0007317	27			negative regulation of smoothened signaling pathway	GO:0045879	15	1
regulation of pole plasm oskar mRNA localization	GO:0007317	27			negative regulation of stress-activated MAPK cascade	GO:0032873	12	1
regulation of pole plasm oskar mRNA localization	GO:0007317	27			negative regulation of stress-activated protein kinase signaling cascade	GO:0070303	12	1
negative regulation of oskar mRNA translation	GO:0007319	8			negative regulation of synapse assembly	GO:0051964	12	3
pronuclear fusion	GO:0007344	10			negative regulation of synaptic growth at neuromuscular junction	GO:0045886	11	3
regulation of mitotic cell cycle	GO:0007346	177			negative regulation of terminal cell fate specification, open tracheal system	GO:0035155	4	1
regulation of mitotic cell cycle	GO:0007346	177			negative regulation of transcription from RNA polymerase II promoter	GO:0000122	109	2
cellularization	GO:0007349	118			negative regulation of transcription, DNA-dependent	GO:0045892	273	4
cellularization	GO:0007349	118			negative regulation of transport	GO:0051051	12	1
blastoderm segmentation	GO:0007350	227			negative regulation of Wnt receptor signaling pathway	GO:0030178	21	2
blastoderm segmentation	GO:0007350	227			nervous system development	GO:0007399	1306	10
blastoderm segmentation	GO:0007350	227			neural precursor cell proliferation	GO:0061351	46	2
blastoderm segmentation	GO:0007350	227			neuroblast division	GO:0055057	31	1
tripartite regional subdivision	GO:0007351	158			neuroblast fate commitment	GO:0014017	28	2
tripartite regional subdivision	GO:0007351	158			neuroblast fate determination	GO:0007400	25	1
tripartite regional subdivision	GO:0007351	158			neuroblast proliferation	GO:0007405	46	2
tripartite regional subdivision	GO:0007351	158			neurogenesis	GO:0022008	1117	10
determination of left/right symmetry	GO:0007368	5			neurological system process	GO:0050877	638	5
gastrulation	GO:0007369	77			neuromuscular junction development	GO:0007528	78	5
gastrulation	GO:0007369	77			neuromuscular synaptic transmission	GO:0007274	26	3
gastrulation	GO:0007369	77			neuron development	GO:0048666	463	10
gastrulation	GO:0007369	77			neuron differentiation	GO:0030182	532	10
gastrulation	GO:0007369	77			neuron fate commitment	GO:0048663	65	4
ventral furrow formation	GO:0007370	14			neuron maturation	GO:0042551	19	1
ventral furrow formation	GO:0007370	14			neuron projection development	GO:0031175	375	9
ventral furrow formation	GO:0007370	14			neuron projection morphogenesis	GO:0048812	372	9
ventral furrow formation	GO:0007370	14			neuron recognition	GO:0008038	59	9
posterior midgut invagination	GO:0007374	5			neuron remodeling	GO:0016322	18	1
posterior midgut invagination	GO:0007374	5			neurotransmitter catabolic process	GO:0042135	2	1
posterior midgut invagination	GO:0007374	5			neurotransmitter secretion	GO:0007269	113	3
germ-band extension	GO:0007377	8			neurotransmitter transport	GO:0006836	136	3
germ-band extension	GO:0007377	8			NFAT protein import into nucleus	GO:0051531	15	1
germ-band extension	GO:0007377	8			nitric oxide biosynthetic process	GO:0006809	2	1
segment specification	GO:0007379	49			nitrogen compound metabolic process	GO:0006807	2022	7
segment specification	GO:0007379	49			non-sensory hair organization	GO:0035316	44	3
specification of segmental identity, head	GO:0007380	14			nuclear axial expansion	GO:0035191	3	1
specification of segmental identity, head	GO:0007380	14			nuclear division	GO:0000280	199	3
specification of segmental identity, labial segment	GO:0007381	3			nuclear import	GO:0051170	64	1
specification of segmental identity, maxillary segment	GO:0007382	2			nuclear migration	GO:0007097	25	2
specification of segmental identity, maxillary segment	GO:0007382	2			nuclear mRNA splicing, via spliceosome	GO:0000398	250	1
pattern specification process	GO:0007389	508			nuclear transport	GO:0051169	98	2
pattern specification process	GO:0007389	508			nuclear-transcribed mRNA catabolic process	GO:0000956	29	1
pattern specification process	GO:0007389	508			nuclear-transcribed mRNA catabolic process, deadenylation-dependent decay	GO:0000288	15	1
pattern specification process	GO:0007389	508			nuclear-transcribed mRNA poly(A) tail shortening	GO:0000289	12	1
pattern specification process	GO:0007389	508			nucleic acid metabolic process	GO:0090304	1491	8
pattern specification process	GO:0007389	508			nucleobase-containing compound catabolic process	GO:0034655	96	1
pattern specification process	GO:0007389	508			nucleobase-containing compound metabolic process	GO:0006139	1730	7
pattern specification process	GO:0007389	508			nucleobase-containing small molecule metabolic process	GO:0055086	235	1
pattern specification process	GO:0007389	508			nucleocytoplasmic transport	GO:0006913	98	2
pattern specification process	GO:0007389	508			nucleoside phosphate metabolic process	GO:0006753	212	1
germ-band shortening	GO:0007390	19			nucleoside triphosphate catabolic process	GO:0009143	78	1
dorsal closure	GO:0007391	96			nucleosome assembly	GO:0006334	23	1
dorsal closure	GO:0007391	96			nucleotide catabolic process	GO:0009166	90	1
dorsal closure	GO:0007391	96			nucleotide metabolic process	GO:0009117	212	1
dorsal closure	GO:0007391	96			nucleus localization	GO:0051647	33	2
dorsal closure	GO:0007391	96			nucleus organization	GO:0006997	45	1
dorsal closure	GO:0007391	96			nurse cell apoptotic process	GO:0045476	15	2
dorsal closure	GO:0007391	96			oenocyte delamination	GO:0060233	2	1
dorsal closure	GO:0007391	96			olfactory behavior	GO:0042048	100	3
initiation of dorsal closure	GO:0007392	17			olfactory learning	GO:0008355	53	4
dorsal closure, spreading of leading edge cells	GO:0007395	4			ommatidial rotation	GO:0016318	27	2
dorsal closure, spreading of leading edge cells	GO:0007395	4			oocyte anterior/posterior axis specification	GO:0007314	95	4
dorsal closure, spreading of leading edge cells	GO:0007395	4			oocyte axis specification	GO:0007309	132	6
dorsal closure, spreading of leading edge cells	GO:0007395	4			oocyte construction	GO:0007308	135	6
dorsal closure, spreading of leading edge cells	GO:0007395	4			oocyte development	GO:0048599	145	6
suture of dorsal opening	GO:0007396	3			oocyte differentiation	GO:0009994	156	6
nervous system development	GO:0007399	1306			oocyte dorsal/ventral axis specification	GO:0007310	41	4
nervous system development	GO:0007399	1306			oocyte fate determination	GO:0030716	23	2
nervous system development	GO:0007399	1306			oocyte microtubule cytoskeleton organization	GO:0016325	33	2
nervous system development	GO:0007399	1306			oocyte microtubule cytoskeleton polarization	GO:0008103	20	1
nervous system development	GO:0007399	1306			oocyte nucleus localization involved in oocyte dorsal/ventral axis specification	GO:0051663	11	2
nervous system development	GO:0007399	1306			oogenesis	GO:0048477	575	10
nervous system development	GO:0007399	1306			open tracheal system development	GO:0007424	194	6
nervous system development	GO:0007399	1306			organ development	GO:0048513	1198	10
nervous system development	GO:0007399	1306			organ formation	GO:0048645	51	4
nervous system development	GO:0007399	1306			organ growth	GO:0035265	55	2
neuroblast fate determination	GO:0007400	25			organ morphogenesis	GO:0009887	610	10
neuroblast proliferation	GO:0007405	46			organelle assembly	GO:0070925	55	1
neuroblast proliferation	GO:0007405	46			organelle fission	GO:0048285	204	3
negative regulation of neuroblast proliferation	GO:0007406	7			organelle localization	GO:0051640	94	3
axonogenesis	GO:0007409	263			organelle organization	GO:0006996	1187	9
axonogenesis	GO:0007409	263			organelle transport along microtubule	GO:0072384	8	1
axonogenesis	GO:0007409	263			organism emergence from protective structure	GO:0071684	22	2
axonogenesis	GO:0007409	263			ovarian follicle cell development	GO:0030707	227	6
axonogenesis	GO:0007409	263			ovarian follicle cell migration	GO:0007297	94	1
axonogenesis	GO:0007409	263			ovarian nurse cell to oocyte transport	GO:0007300	41	2
axonogenesis	GO:0007409	263			pattern specification process	GO:0007389	508	10
axonogenesis	GO:0007409	263			peptide biosynthetic process	GO:0043043	43	2
axonogenesis	GO:0007409	263			peptide metabolic process	GO:0006518	49	1
axon guidance	GO:0007411	192			peptide secretion	GO:0002790	2	1
axon guidance	GO:0007411	192			peptidyl-amino acid modification	GO:0018193	69	1
axon guidance	GO:0007411	192			peptidyl-arginine methylation	GO:0018216	3	1
axon guidance	GO:0007411	192			peptidyl-arginine methylation, to asymmetrical-dimethyl arginine	GO:0019919	3	1
axon guidance	GO:0007411	192			peptidyl-arginine modification	GO:0018195	3	1
axon guidance	GO:0007411	192			peptidyl-arginine N-methylation	GO:0035246	3	1
axon guidance	GO:0007411	192			peptidyl-arginine omega-N-methylation	GO:0035247	3	1
axon guidance	GO:0007411	192			peptidyl-lysine acetylation	GO:0018394	19	1
axon target recognition	GO:0007412	14			peptidyl-lysine methylation	GO:0018022	4	1
axon target recognition	GO:0007412	14			peptidyl-lysine modification	GO:0018205	25	2
axon target recognition	GO:0007412	14			peptidyl-tyrosine modification	GO:0018212	7	3
axonal fasciculation	GO:0007413	16			peptidyl-tyrosine phosphorylation	GO:0018108	6	3
axonal fasciculation	GO:0007413	16			peripheral nervous system development	GO:0007422	95	5
axonal fasciculation	GO:0007413	16			phagocytosis	GO:0006909	201	4
axonal fasciculation	GO:0007413	16			phagocytosis, engulfment	GO:0006911	186	4
axonal fasciculation	GO:0007413	16			phenol-containing compound metabolic process	GO:0018958	11	1
synapse assembly	GO:0007416	73			phosphate-containing compound metabolic process	GO:0006796	543	5
synapse assembly	GO:0007416	73			phosphorus metabolic process	GO:0006793	543	5
synapse assembly	GO:0007416	73			phosphorylation	GO:0016310	431	4
synapse assembly	GO:0007416	73			photoreceptor cell development	GO:0042461	86	3
synapse assembly	GO:0007416	73			photoreceptor cell differentiation	GO:0046530	160	8
central nervous system development	GO:0007417	215			photoreceptor cell fate commitment	GO:0046552	59	4
central nervous system development	GO:0007417	215			pigment metabolic process	GO:0042440	74	3
central nervous system development	GO:0007417	215			pole cell formation	GO:0007279	29	1
central nervous system development	GO:0007417	215			pole plasm assembly	GO:0007315	74	4
central nervous system development	GO:0007417	215			pole plasm mRNA localization	GO:0019094	68	5
central nervous system development	GO:0007417	215			pole plasm oskar mRNA localization	GO:0045451	64	4
central nervous system development	GO:0007417	215			pole plasm RNA localization	GO:0007316	68	5
central nervous system development	GO:0007417	215			positive energy taxis	GO:0052128	2	3
ventral cord development	GO:0007419	33			positive phototaxis	GO:0046956	2	3
brain development	GO:0007420	116			positive regulation of actin filament polymerization	GO:0030838	7	3
brain development	GO:0007420	116			positive regulation of antifungal peptide biosynthetic process	GO:0006967	7	1
brain development	GO:0007420	116			positive regulation of antimicrobial peptide biosynthetic process	GO:0002807	26	1
brain development	GO:0007420	116			positive regulation of apoptotic process	GO:0043065	37	2
brain development	GO:0007420	116			positive regulation of biological process	GO:0048518	539	9
brain development	GO:0007420	116			positive regulation of biosynthetic process	GO:0009891	264	5
peripheral nervous system development	GO:0007422	95			positive regulation of calcium ion transport	GO:0051928	2	1
peripheral nervous system development	GO:0007422	95			positive regulation of calcium ion transport via store-operated calcium channel activity	GO:0032236	2	1
peripheral nervous system development	GO:0007422	95			positive regulation of cation channel activity	GO:2001259	2	1
peripheral nervous system development	GO:0007422	95			positive regulation of cell communication	GO:0010647	82	1
peripheral nervous system development	GO:0007422	95			positive regulation of cell death	GO:0010942	53	4
sensory organ development	GO:0007423	484			positive regulation of cellular biosynthetic process	GO:0031328	263	5
sensory organ development	GO:0007423	484			positive regulation of cellular component biogenesis	GO:0044089	10	2
sensory organ development	GO:0007423	484			positive regulation of cellular component organization	GO:0051130	48	4
sensory organ development	GO:0007423	484			positive regulation of cellular metabolic process	GO:0031325	287	6
sensory organ development	GO:0007423	484			positive regulation of cellular process	GO:0048522	505	9
sensory organ development	GO:0007423	484			positive regulation of cellular protein metabolic process	GO:0032270	27	1
sensory organ development	GO:0007423	484			positive regulation of chromatin assembly or disassembly	GO:0045799	2	1
sensory organ development	GO:0007423	484			positive regulation of cytoskeleton organization	GO:0051495	11	3
sensory organ development	GO:0007423	484			positive regulation of developmental growth	GO:0048639	14	1
sensory organ development	GO:0007423	484			positive regulation of extracellular matrix constituent secretion	GO:0003331	2	1
open tracheal system development	GO:0007424	194			positive regulation of gene expression	GO:0010628	217	7
open tracheal system development	GO:0007424	194			positive regulation of gene expression, epigenetic	GO:0045815	14	1
open tracheal system development	GO:0007424	194			positive regulation of growth	GO:0045927	45	1
open tracheal system development	GO:0007424	194			positive regulation of heterochromatin assembly	GO:0031453	2	1
open tracheal system development	GO:0007424	194			positive regulation of intracellular protein transport	GO:0090316	20	1
open tracheal system development	GO:0007424	194			positive regulation of intracellular transport	GO:0032388	20	1
tracheal outgrowth, open tracheal system	GO:0007426	25			positive regulation of ion transmembrane transporter activity	GO:0032414	2	1
tracheal outgrowth, open tracheal system	GO:0007426	25			positive regulation of ion transport	GO:0043270	7	1
tracheal outgrowth, open tracheal system	GO:0007426	25			positive regulation of macromolecule biosynthetic process	GO:0010557	227	7
terminal branching, open tracheal system	GO:0007430	11			positive regulation of macromolecule metabolic process	GO:0010604	259	6
salivary gland development	GO:0007431	160			positive regulation of metabolic process	GO:0009893	294	5
salivary gland development	GO:0007431	160			positive regulation of molecular function	GO:0044093	57	1
salivary gland development	GO:0007431	160			positive regulation of multicellular organismal process	GO:0051240	32	1
salivary gland development	GO:0007431	160			positive regulation of nervous system development	GO:0051962	8	2
salivary gland development	GO:0007431	160			positive regulation of NFAT protein import into nucleus	GO:0051533	15	1
salivary gland development	GO:0007431	160			positive regulation of nitrogen compound metabolic process	GO:0051173	231	7
salivary gland development	GO:0007431	160			positive regulation of Notch signaling pathway	GO:0045747	18	1
salivary gland development	GO:0007431	160			positive regulation of nucleobase-containing compound metabolic process	GO:0045935	231	7
salivary gland boundary specification	GO:0007432	22			positive regulation of nucleocytoplasmic transport	GO:0046824	18	1
salivary gland boundary specification	GO:0007432	22			positive regulation of nurse cell apoptotic process	GO:0045850	2	1
salivary gland boundary specification	GO:0007432	22			positive regulation of organelle organization	GO:0010638	21	2
salivary gland boundary specification	GO:0007432	22			positive regulation of programmed cell death	GO:0043068	53	4
salivary gland morphogenesis	GO:0007435	132			positive regulation of protein complex assembly	GO:0031334	12	3
salivary gland morphogenesis	GO:0007435	132			positive regulation of protein import into nucleus	GO:0042307	18	1
salivary gland morphogenesis	GO:0007435	132			positive regulation of protein metabolic process	GO:0051247	27	1
salivary gland morphogenesis	GO:0007435	132			positive regulation of protein polymerization	GO:0032273	9	3
salivary gland morphogenesis	GO:0007435	132			positive regulation of protein transport	GO:0051222	21	1
salivary gland morphogenesis	GO:0007435	132			positive regulation of Ras protein signal transduction	GO:0046579	2	1
salivary gland morphogenesis	GO:0007435	132			positive regulation of reproductive process	GO:2000243	4	1
salivary gland morphogenesis	GO:0007435	132			positive regulation of response to stimulus	GO:0048584	88	1
hindgut morphogenesis	GO:0007442	49			positive regulation of RNA metabolic process	GO:0051254	225	7
Malpighian tubule morphogenesis	GO:0007443	35			positive regulation of signal transduction	GO:0009967	80	1
Malpighian tubule morphogenesis	GO:0007443	35			positive regulation of signaling	GO:0023056	82	1
Malpighian tubule morphogenesis	GO:0007443	35			positive regulation of small GTPase mediated signal transduction	GO:0051057	2	1
imaginal disc development	GO:0007444	503			positive regulation of synapse assembly	GO:0051965	8	2
imaginal disc development	GO:0007444	503			positive regulation of synaptic growth at neuromuscular junction	GO:0045887	7	2
imaginal disc development	GO:0007444	503			positive regulation of transcription factor import into nucleus	GO:0042993	18	1
imaginal disc development	GO:0007444	503			positive regulation of transcription from RNA polymerase II promoter	GO:0045944	155	4
imaginal disc development	GO:0007444	503			positive regulation of transcription, DNA-dependent	GO:0045893	212	7
imaginal disc development	GO:0007444	503			positive regulation of translation	GO:0045727	12	1
imaginal disc development	GO:0007444	503			positive regulation of transmembrane transport	GO:0034764	18	1
imaginal disc development	GO:0007444	503			positive regulation of transport	GO:0051050	42	1
imaginal disc growth	GO:0007446	38			positive regulation of transporter activity	GO:0032411	2	1
imaginal disc growth	GO:0007446	38			post-embryonic appendage morphogenesis	GO:0035120	271	7
imaginal disc pattern formation	GO:0007447	97			post-embryonic development	GO:0009791	503	9
imaginal disc pattern formation	GO:0007447	97			post-embryonic genitalia morphogenesis	GO:0035126	12	1
imaginal disc pattern formation	GO:0007447	97			post-embryonic limb morphogenesis	GO:0035127	56	4
imaginal disc pattern formation	GO:0007447	97			post-embryonic morphogenesis	GO:0009886	414	10
anterior/posterior pattern specification, imaginal disc	GO:0007448	20			post-embryonic organ development	GO:0048569	348	9
anterior/posterior pattern specification, imaginal disc	GO:0007448	20			post-embryonic organ morphogenesis	GO:0048563	329	9
proximal/distal pattern formation, imaginal disc	GO:0007449	21			posterior midgut invagination	GO:0007374	5	3
proximal/distal pattern formation, imaginal disc	GO:0007449	21			post-Golgi vesicle-mediated transport	GO:0006892	8	1
R8 cell fate commitment	GO:0007460	15			posttranscriptional gene silencing	GO:0016441	37	1
R3/R4 cell fate commitment	GO:0007464	15			posttranscriptional gene silencing by RNA	GO:0035194	37	1
R7 cell fate commitment	GO:0007465	22			posttranscriptional regulation of gene expression	GO:0010608	118	6
R7 cell fate commitment	GO:0007465	22			primary metabolic process	GO:0044238	4262	5
wing disc morphogenesis	GO:0007472	248			primary miRNA processing	GO:0031053	2	1
wing disc morphogenesis	GO:0007472	248			proboscis development	GO:0048728	7	2
wing disc morphogenesis	GO:0007472	248			production of miRNAs involved in gene silencing by miRNA	GO:0035196	5	1
wing disc morphogenesis	GO:0007472	248			production of small RNA involved in gene silencing by RNA	GO:0070918	10	1
wing disc morphogenesis	GO:0007472	248			programmed cell death	GO:0012501	235	5
wing disc morphogenesis	GO:0007472	248			pronuclear fusion	GO:0007344	10	1
wing disc morphogenesis	GO:0007472	248			pronuclear migration	GO:0035046	4	1
wing disc morphogenesis	GO:0007472	248			protein acetylation	GO:0006473	21	1
imaginal disc-derived wing morphogenesis	GO:0007476	245			protein ADP-ribosylation	GO:0006471	11	1
imaginal disc-derived wing morphogenesis	GO:0007476	245			protein alkylation	GO:0008213	30	1
imaginal disc-derived wing morphogenesis	GO:0007476	245			protein complex assembly	GO:0006461	109	2
imaginal disc-derived wing morphogenesis	GO:0007476	245			protein complex biogenesis	GO:0070271	109	2
imaginal disc-derived wing morphogenesis	GO:0007476	245			protein complex disassembly	GO:0043241	36	1
imaginal disc-derived wing morphogenesis	GO:0007476	245			protein complex subunit organization	GO:0071822	140	3
imaginal disc-derived wing morphogenesis	GO:0007476	245			protein dephosphorylation	GO:0006470	87	1
imaginal disc-derived wing morphogenesis	GO:0007476	245			protein depolymerization	GO:0051261	30	1
leg disc morphogenesis	GO:0007478	57			protein folding	GO:0006457	122	1
leg disc morphogenesis	GO:0007478	57			protein import	GO:0017038	93	1
leg disc morphogenesis	GO:0007478	57			protein import into nucleus	GO:0006606	63	2
leg disc morphogenesis	GO:0007478	57			protein localization	GO:0008104	407	6
leg disc proximal/distal pattern formation	GO:0007479	16			protein localization at cell surface	GO:0034394	2	1
leg disc proximal/distal pattern formation	GO:0007479	16			protein localization to nucleus	GO:0034504	66	2
imaginal disc-derived leg morphogenesis	GO:0007480	56			protein localization to organelle	GO:0033365	134	1
imaginal disc-derived leg morphogenesis	GO:0007480	56			protein metabolic process	GO:0019538	2120	1
imaginal disc-derived leg morphogenesis	GO:0007480	56			protein methylation	GO:0006479	30	1
imaginal disc-derived leg morphogenesis	GO:0007480	56			protein modification process	GO:0036211	701	6
haltere disc morphogenesis	GO:0007481	2			protein phosphorylation	GO:0006468	303	6
haltere disc morphogenesis	GO:0007481	2			protein polymerization	GO:0051258	39	1
haltere disc morphogenesis	GO:0007481	2			protein targeting	GO:0006605	137	1
haltere development	GO:0007482	10			protein transport	GO:0015031	280	1
genital disc morphogenesis	GO:0007483	16			protein-based cuticle development	GO:0007592	17	1
imaginal disc-derived genitalia development	GO:0007484	22			protein-DNA complex assembly	GO:0065004	43	1
imaginal disc-derived genitalia development	GO:0007484	22			protein-DNA complex subunit organization	GO:0071824	49	1
imaginal disc-derived genitalia development	GO:0007484	22			proximal/distal pattern formation	GO:0009954	25	2
imaginal disc-derived male genitalia development	GO:0007485	20			proximal/distal pattern formation, imaginal disc	GO:0007449	21	2
imaginal disc-derived male genitalia development	GO:0007485	20			pseudocleavage	GO:0030588	8	2
imaginal disc-derived male genitalia development	GO:0007485	20			pseudocleavage involved in syncytial blastoderm formation	GO:0030589	8	2
analia development	GO:0007487	6			purine nucleoside triphosphate catabolic process	GO:0009146	78	1
analia development	GO:0007487	6			purine nucleotide catabolic process	GO:0006195	81	1
histoblast morphogenesis	GO:0007488	8			purine ribonucleoside triphosphate catabolic process	GO:0009207	78	1
mesodermal cell fate specification	GO:0007501	11			purine ribonucleotide catabolic process	GO:0009154	78	1
heart development	GO:0007507	76			purine-containing compound catabolic process	GO:0072523	81	1
muscle organ development	GO:0007517	219			R3/R4 cell differentiation	GO:0048056	16	1
muscle organ development	GO:0007517	219			R3/R4 cell fate commitment	GO:0007464	15	1
muscle organ development	GO:0007517	219			R7 cell development	GO:0045467	16	3
muscle organ development	GO:0007517	219			R7 cell differentiation	GO:0045466	45	4
muscle organ development	GO:0007517	219			R7 cell fate commitment	GO:0007465	22	2
muscle organ development	GO:0007517	219			R8 cell differentiation	GO:0045465	19	1
skeletal muscle tissue development	GO:0007519	109			R8 cell fate commitment	GO:0007460	15	1
skeletal muscle tissue development	GO:0007519	109			Ras protein signal transduction	GO:0007265	97	3
skeletal muscle tissue development	GO:0007519	109			reciprocal DNA recombination	GO:0035825	25	2
skeletal muscle tissue development	GO:0007519	109			reciprocal meiotic recombination	GO:0007131	25	2
skeletal muscle tissue development	GO:0007519	109			recombinational repair	GO:0000725	8	2
somatic muscle development	GO:0007525	37			regionalization	GO:0003002	478	9
neuromuscular junction development	GO:0007528	78			regulation of actin cytoskeleton organization	GO:0032956	33	5
neuromuscular junction development	GO:0007528	78			regulation of actin filament length	GO:0030832	23	4
neuromuscular junction development	GO:0007528	78			regulation of actin filament polymerization	GO:0030833	18	3
neuromuscular junction development	GO:0007528	78			regulation of actin filament-based process	GO:0032970	33	5
neuromuscular junction development	GO:0007528	78			regulation of actin polymerization or depolymerization	GO:0008064	23	4
sex determination	GO:0007530	25			regulation of alternative nuclear mRNA splicing, via spliceosome	GO:0000381	54	3
sex determination	GO:0007530	25			regulation of anatomical structure morphogenesis	GO:0022603	200	7
sex differentiation	GO:0007548	87			regulation of anatomical structure size	GO:0090066	120	7
sex differentiation	GO:0007548	87			regulation of antifungal peptide biosynthetic process	GO:0002810	7	1
sex differentiation	GO:0007548	87			regulation of antifungal peptide production	GO:0002788	8	1
sex differentiation	GO:0007548	87			regulation of apoptotic process	GO:0042981	99	3
metamorphosis	GO:0007552	427			regulation of ARF protein signal transduction	GO:0032012	14	1
metamorphosis	GO:0007552	427			regulation of axonogenesis	GO:0050770	27	7
metamorphosis	GO:0007552	427			regulation of behavior	GO:0050795	32	4
metamorphosis	GO:0007552	427			regulation of binding	GO:0051098	11	2
metamorphosis	GO:0007552	427			regulation of biological process	GO:0050789	2612	10
metamorphosis	GO:0007552	427			regulation of biological quality	GO:0065008	702	9
metamorphosis	GO:0007552	427			regulation of biosynthetic process	GO:0009889	867	8
metamorphosis	GO:0007552	427			regulation of calcium ion transport	GO:0051924	8	1
metamorphosis	GO:0007552	427			regulation of calcium ion transport via store-operated calcium channel activity	GO:0032234	3	1
metamorphosis	GO:0007552	427			regulation of catalytic activity	GO:0050790	144	1
histolysis	GO:0007559	86			regulation of cation channel activity	GO:2001257	3	1
imaginal disc morphogenesis	GO:0007560	329			regulation of cell adhesion	GO:0030155	23	3
imaginal disc morphogenesis	GO:0007560	329			regulation of cell communication	GO:0010646	248	7
imaginal disc morphogenesis	GO:0007560	329			regulation of cell cycle	GO:0051726	253	2
imaginal disc morphogenesis	GO:0007560	329			regulation of cell cycle arrest	GO:0071156	87	1
imaginal disc morphogenesis	GO:0007560	329			regulation of cell cycle process	GO:0010564	173	1
imaginal disc morphogenesis	GO:0007560	329			regulation of cell death	GO:0010941	124	4
imaginal disc morphogenesis	GO:0007560	329			regulation of cell development	GO:0060284	179	10
imaginal disc morphogenesis	GO:0007560	329			regulation of cell differentiation	GO:0045595	245	10
imaginal disc morphogenesis	GO:0007560	329			regulation of cell fate commitment	GO:0010453	27	1
imaginal disc eversion	GO:0007561	8			regulation of cell fate specification	GO:0042659	26	1
eclosion	GO:0007562	19			regulation of cell growth	GO:0001558	40	1
aging	GO:0007568	119			regulation of cell morphogenesis	GO:0022604	147	7
aging	GO:0007568	119			regulation of cell morphogenesis involved in differentiation	GO:0010769	45	5
aging	GO:0007568	119			regulation of cell projection assembly	GO:0060491	14	1
molting cycle, chitin-based cuticle	GO:0007591	53			regulation of cell projection organization	GO:0031344	60	7
protein-based cuticle development	GO:0007592	17			regulation of cell proliferation	GO:0042127	90	4
sensory perception of smell	GO:0007608	85			regulation of cell shape	GO:0008360	112	8
behavior	GO:0007610	516			regulation of cell size	GO:0008361	47	1
behavior	GO:0007610	516			regulation of cell-cell adhesion	GO:0022407	17	3
behavior	GO:0007610	516			regulation of cell-matrix adhesion	GO:0001952	2	1
behavior	GO:0007610	516			regulation of cell-substrate adhesion	GO:0010810	2	1
behavior	GO:0007610	516			regulation of cellular biosynthetic process	GO:0031326	866	8
behavior	GO:0007610	516			regulation of cellular component biogenesis	GO:0044087	117	6
behavior	GO:0007610	516			regulation of cellular component organization	GO:0051128	386	10
learning or memory	GO:0007611	106			regulation of cellular component size	GO:0032535	74	5
learning or memory	GO:0007611	106			regulation of cellular ketone metabolic process	GO:0010565	2	1
learning or memory	GO:0007611	106			regulation of cellular localization	GO:0060341	85	5
learning or memory	GO:0007611	106			regulation of cellular macromolecule biosynthetic process	GO:2000112	830	8
learning or memory	GO:0007611	106			regulation of cellular metabolic process	GO:0031323	1094	8
learning	GO:0007612	66			regulation of cellular process	GO:0050794	2427	10
learning	GO:0007612	66			regulation of cellular protein metabolic process	GO:0032268	168	2
learning	GO:0007612	66			regulation of cellular response to insulin stimulus	GO:1900076	8	1
memory	GO:0007613	59			regulation of cellular response to stress	GO:0080135	36	1
memory	GO:0007613	59			regulation of chemotaxis	GO:0050920	4	1
memory	GO:0007613	59			regulation of chromatin assembly	GO:0010847	3	1
memory	GO:0007613	59			regulation of chromatin binding	GO:0035561	3	1
short-term memory	GO:0007614	12			regulation of chromosome organization	GO:0033044	15	1
short-term memory	GO:0007614	12			regulation of circadian rhythm	GO:0042752	34	4
short-term memory	GO:0007614	12			regulation of circadian sleep/wake cycle	GO:0042749	16	3
anesthesia-resistant memory	GO:0007615	8			regulation of circadian sleep/wake cycle, sleep	GO:0045187	13	3
anesthesia-resistant memory	GO:0007615	8			regulation of compound eye photoreceptor development	GO:0045314	10	1
mating behavior	GO:0007617	100			regulation of cyclin-dependent protein kinase activity	GO:0000079	16	1
mating behavior	GO:0007617	100			regulation of cytoskeleton organization	GO:0051493	68	5
mating behavior	GO:0007617	100			regulation of defense response to fungus	GO:1900150	8	1
mating	GO:0007618	115			regulation of dendrite development	GO:0050773	23	3
mating	GO:0007618	115			regulation of dendrite morphogenesis	GO:0048814	20	3
mating	GO:0007618	115			regulation of development, heterochronic	GO:0040034	11	2
courtship behavior	GO:0007619	74			regulation of developmental growth	GO:0048638	68	3
courtship behavior	GO:0007619	74			regulation of developmental process	GO:0050793	411	10
courtship behavior	GO:0007619	74			regulation of DNA metabolic process	GO:0051052	23	1
courtship behavior	GO:0007619	74			regulation of embryonic cell shape	GO:0016476	30	2
rhythmic behavior	GO:0007622	50			regulation of embryonic development	GO:0045995	70	4
rhythmic behavior	GO:0007622	50			regulation of epidermal growth factor receptor signaling pathway	GO:0042058	28	4
rhythmic behavior	GO:0007622	50			regulation of establishment of protein localization	GO:0070201	36	1
rhythmic behavior	GO:0007622	50			regulation of excitatory postsynaptic membrane potential	GO:0060079	2	1
rhythmic behavior	GO:0007622	50			regulation of exit from mitosis	GO:0007096	9	1
circadian rhythm	GO:0007623	70			regulation of exocytosis	GO:0017157	9	1
circadian rhythm	GO:0007623	70			regulation of extracellular matrix constituent secretion	GO:0003330	2	1
circadian rhythm	GO:0007623	70			regulation of eye photoreceptor cell development	GO:0042478	11	1
circadian rhythm	GO:0007623	70			regulation of filopodium assembly	GO:0051489	9	1
circadian rhythm	GO:0007623	70			regulation of G2/M transition of mitotic cell cycle	GO:0010389	76	1
locomotory behavior	GO:0007626	157			regulation of gene expression	GO:0010468	992	8
locomotory behavior	GO:0007626	157			regulation of gene expression, epigenetic	GO:0040029	180	2
locomotory behavior	GO:0007626	157			regulation of glial cell proliferation	GO:0060251	4	1
locomotory behavior	GO:0007626	157			regulation of gliogenesis	GO:0014013	4	1
locomotory behavior	GO:0007626	157			regulation of G-protein coupled receptor protein signaling pathway	GO:0008277	26	1
feeding behavior	GO:0007631	32			regulation of growth	GO:0040008	160	8
chemosensory behavior	GO:0007635	117			regulation of hemocyte differentiation	GO:0045610	22	1
chemosensory behavior	GO:0007635	117			regulation of hemocyte proliferation	GO:0035206	4	2
chemosensory behavior	GO:0007635	117			regulation of heterochromatin assembly	GO:0031445	3	1
cell recognition	GO:0008037	60			regulation of imaginal disc growth	GO:0045570	19	1
cell recognition	GO:0008037	60			regulation of immune system process	GO:0002682	78	3
cell recognition	GO:0008037	60			regulation of insulin receptor signaling pathway	GO:0046626	8	1
cell recognition	GO:0008037	60			regulation of interphase of mitotic cell cycle	GO:2000602	95	1
cell recognition	GO:0008037	60			regulation of intracellular protein kinase cascade	GO:0010627	60	2
cell recognition	GO:0008037	60			regulation of intracellular protein transport	GO:0033157	32	1
cell recognition	GO:0008037	60			regulation of intracellular transport	GO:0032386	34	1
cell recognition	GO:0008037	60			regulation of ion transmembrane transport	GO:0034765	8	1
cell recognition	GO:0008037	60			regulation of ion transmembrane transporter activity	GO:0032412	7	1
neuron recognition	GO:0008038	59			regulation of ion transport	GO:0043269	21	1
neuron recognition	GO:0008038	59			regulation of JNK cascade	GO:0046328	34	1
neuron recognition	GO:0008038	59			regulation of kinase activity	GO:0043549	57	1
neuron recognition	GO:0008038	59			regulation of lamellipodium assembly	GO:0010591	7	1
neuron recognition	GO:0008038	59			regulation of lipid storage	GO:0010883	14	1
neuron recognition	GO:0008038	59			regulation of localization	GO:0032879	165	4
neuron recognition	GO:0008038	59			regulation of locomotion	GO:0040012	18	1
neuron recognition	GO:0008038	59			regulation of macroautophagy	GO:0016241	2	1
neuron recognition	GO:0008038	59			regulation of macromolecule biosynthetic process	GO:0010556	830	8
synaptic target recognition	GO:0008039	7			regulation of macromolecule metabolic process	GO:0060255	1116	8
motor axon guidance	GO:0008045	39			regulation of Malpighian tubule size	GO:0035298	4	1
male courtship behavior	GO:0008049	55			regulation of MAPK cascade	GO:0043408	40	1
male courtship behavior	GO:0008049	55			regulation of membrane potential	GO:0042391	25	3
male courtship behavior	GO:0008049	55			regulation of metabolic process	GO:0019222	1250	8
eclosion rhythm	GO:0008062	11			regulation of metal ion transport	GO:0010959	14	1
eclosion rhythm	GO:0008062	11			regulation of microtubule cytoskeleton organization	GO:0070507	32	1
Toll signaling pathway	GO:0008063	47			regulation of microtubule-based process	GO:0032886	34	1
regulation of actin polymerization or depolymerization	GO:0008064	23			regulation of mitosis	GO:0007088	48	1
regulation of actin polymerization or depolymerization	GO:0008064	23			regulation of mitotic cell cycle	GO:0007346	177	2
regulation of actin polymerization or depolymerization	GO:0008064	23			regulation of molecular function	GO:0065009	172	3
regulation of actin polymerization or depolymerization	GO:0008064	23			regulation of monooxygenase activity	GO:0032768	2	4
dorsal/ventral axis specification, ovarian follicular epithelium	GO:0008069	8			regulation of mRNA processing	GO:0050684	65	2
axon cargo transport	GO:0008088	18			regulation of multicellular organism growth	GO:0040014	32	2
axon cargo transport	GO:0008088	18			regulation of multicellular organismal development	GO:2000026	291	8
axon cargo transport	GO:0008088	18			regulation of multicellular organismal process	GO:0051239	406	10
oocyte microtubule cytoskeleton polarization	GO:0008103	20			regulation of muscle cell differentiation	GO:0051147	41	4
protein localization	GO:0008104	407			regulation of muscle organ development	GO:0048634	55	4
protein localization	GO:0008104	407			regulation of nervous system development	GO:0051960	138	9
protein localization	GO:0008104	407			regulation of neural precursor cell proliferation	GO:2000177	9	1
protein localization	GO:0008104	407			regulation of neurogenesis	GO:0050767	96	8
protein localization	GO:0008104	407			regulation of neurological system process	GO:0031644	41	4
protein localization	GO:0008104	407			regulation of neuron differentiation	GO:0045664	77	9
asymmetric protein localization	GO:0008105	38			regulation of neuron projection development	GO:0010975	48	6
metabolic process	GO:0008152	5149			regulation of neurotransmitter levels	GO:0001505	120	3
metabolic process	GO:0008152	5149			regulation of neurotransmitter secretion	GO:0046928	12	2
metabolic process	GO:0008152	5149			regulation of neurotransmitter transport	GO:0051588	12	2
actin polymerization or depolymerization	GO:0008154	31			regulation of NFAT protein import into nucleus	GO:0051532	15	1
actin polymerization or depolymerization	GO:0008154	31			regulation of nitrogen compound metabolic process	GO:0051171	894	8
actin polymerization or depolymerization	GO:0008154	31			regulation of nuclear division	GO:0051783	48	1
actin polymerization or depolymerization	GO:0008154	31			regulation of nuclear mRNA splicing, via spliceosome	GO:0048024	60	3
protein alkylation	GO:0008213	30			regulation of nucleobase-containing compound metabolic process	GO:0019219	890	8
cell death	GO:0008219	245			regulation of nucleocytoplasmic transport	GO:0046822	32	1
cell death	GO:0008219	245			regulation of nurse cell apoptotic process	GO:0045477	5	1
cell death	GO:0008219	245			regulation of oocyte development	GO:0060281	28	3
cell death	GO:0008219	245			regulation of organ growth	GO:0046620	37	5
cell death	GO:0008219	245			regulation of organ morphogenesis	GO:2000027	59	2
head involution	GO:0008258	45			regulation of organelle organization	GO:0033043	132	6
regulation of G-protein coupled receptor protein signaling pathway	GO:0008277	26			regulation of oskar mRNA translation	GO:0046011	12	1
cell proliferation	GO:0008283	216			regulation of oxidoreductase activity	GO:0051341	2	4
cell proliferation	GO:0008283	216			regulation of phosphate metabolic process	GO:0019220	85	1
cell proliferation	GO:0008283	216			regulation of phosphorus metabolic process	GO:0051174	85	1
cell proliferation	GO:0008283	216			regulation of phosphorylation	GO:0042325	78	1
cell proliferation	GO:0008283	216			regulation of photoreceptor cell axon guidance	GO:2000289	2	1
cell proliferation	GO:0008283	216			regulation of pole plasm oskar mRNA localization	GO:0007317	27	3
negative regulation of cell proliferation	GO:0008285	41			regulation of post-embryonic development	GO:0048580	5	1
negative regulation of cell proliferation	GO:0008285	41			regulation of postsynaptic membrane potential	GO:0060078	4	1
negative regulation of cell proliferation	GO:0008285	41			regulation of primary metabolic process	GO:0080090	1062	8
negative regulation of cell proliferation	GO:0008285	41			regulation of production of small RNA involved in gene silencing by RNA	GO:0070920	2	1
insulin receptor signaling pathway	GO:0008286	23			regulation of programmed cell death	GO:0043067	119	4
insulin receptor signaling pathway	GO:0008286	23			regulation of protein complex assembly	GO:0043254	26	3
insulin receptor signaling pathway	GO:0008286	23			regulation of protein import into nucleus	GO:0042306	30	1
torso signaling pathway	GO:0008293	34			regulation of protein kinase activity	GO:0045859	57	1
torso signaling pathway	GO:0008293	34			regulation of protein localization	GO:0032880	42	3
intracellular mRNA localization	GO:0008298	86			regulation of protein localization to nucleus	GO:1900180	30	1
intracellular mRNA localization	GO:0008298	86			regulation of protein metabolic process	GO:0051246	193	4
intracellular mRNA localization	GO:0008298	86			regulation of protein modification process	GO:0031399	97	1
intracellular mRNA localization	GO:0008298	86			regulation of protein phosphorylation	GO:0001932	70	2
intracellular mRNA localization	GO:0008298	86			regulation of protein polymerization	GO:0032271	20	3
associative learning	GO:0008306	59			regulation of protein serine/threonine kinase activity	GO:0071900	32	1
associative learning	GO:0008306	59			regulation of protein stability	GO:0031647	27	1
associative learning	GO:0008306	59			regulation of protein transport	GO:0051223	34	1
associative learning	GO:0008306	59			regulation of R7 cell differentiation	GO:0045676	11	1
determination of adult lifespan	GO:0008340	118			regulation of Rac protein signal transduction	GO:0035020	2	1
determination of adult lifespan	GO:0008340	118			regulation of Ras protein signal transduction	GO:0046578	78	2
determination of adult lifespan	GO:0008340	118			regulation of reproductive process	GO:2000241	50	3
adult locomotory behavior	GO:0008344	87			regulation of response to external stimulus	GO:0032101	8	1
adult locomotory behavior	GO:0008344	87			regulation of response to stimulus	GO:0048583	448	7
larval locomotory behavior	GO:0008345	17			regulation of response to stress	GO:0080134	76	3
glial cell migration	GO:0008347	24			regulation of Rho GTPase activity	GO:0032319	2	1
olfactory learning	GO:0008355	53			regulation of Rho protein signal transduction	GO:0035023	26	1
olfactory learning	GO:0008355	53			regulation of rhodopsin mediated signaling pathway	GO:0022400	14	1
olfactory learning	GO:0008355	53			regulation of RNA biosynthetic process	GO:2001141	766	8
olfactory learning	GO:0008355	53			regulation of RNA metabolic process	GO:0051252	831	8
asymmetric cell division	GO:0008356	68			regulation of RNA splicing	GO:0043484	64	2
asymmetric cell division	GO:0008356	68			regulation of S phase	GO:0033261	18	1
maternal determination of anterior/posterior axis, embryo	GO:0008358	99			regulation of S phase of mitotic cell cycle	GO:0007090	18	1
maternal determination of anterior/posterior axis, embryo	GO:0008358	99			regulation of secondary metabolic process	GO:0043455	7	1
maternal determination of anterior/posterior axis, embryo	GO:0008358	99			regulation of secretion	GO:0051046	24	2
maternal determination of anterior/posterior axis, embryo	GO:0008358	99			regulation of signal transduction	GO:0009966	366	6
regulation of cell shape	GO:0008360	112			regulation of signaling	GO:0023051	407	7
regulation of cell shape	GO:0008360	112			regulation of skeletal muscle fiber development	GO:0048742	40	4
regulation of cell shape	GO:0008360	112			regulation of skeletal muscle tissue development	GO:0048641	40	4
regulation of cell shape	GO:0008360	112			regulation of small GTPase mediated signal transduction	GO:0051056	91	1
regulation of cell shape	GO:0008360	112			regulation of smoothened signaling pathway	GO:0008589	27	2
regulation of cell shape	GO:0008360	112			regulation of stress-activated MAPK cascade	GO:0032872	34	1
regulation of cell shape	GO:0008360	112			regulation of stress-activated protein kinase signaling cascade	GO:0070302	34	1
regulation of cell shape	GO:0008360	112			regulation of striated muscle cell differentiation	GO:0051153	41	4
regulation of cell size	GO:0008361	47			regulation of striated muscle contraction	GO:0006942	2	1
larval chitin-based cuticle development	GO:0008363	16			regulation of striated muscle tissue development	GO:0016202	48	4
RNA splicing	GO:0008380	260			regulation of synapse assembly	GO:0051963	43	4
chaeta morphogenesis	GO:0008407	47			regulation of synapse organization	GO:0050807	48	4
chaeta morphogenesis	GO:0008407	47			regulation of synapse structure and activity	GO:0050803	63	4
epidermis development	GO:0008544	62			regulation of synaptic growth at neuromuscular junction	GO:0008582	40	4
epidermis development	GO:0008544	62			regulation of synaptic plasticity	GO:0048167	13	1
epidermis development	GO:0008544	62			regulation of synaptic transmission	GO:0050804	40	4
epidermis development	GO:0008544	62			regulation of synaptic vesicle exocytosis	GO:2000300	3	1
regulation of synaptic growth at neuromuscular junction	GO:0008582	40			regulation of system process	GO:0044057	62	4
regulation of synaptic growth at neuromuscular junction	GO:0008582	40			regulation of transcription factor import into nucleus	GO:0042990	22	1
regulation of synaptic growth at neuromuscular junction	GO:0008582	40			regulation of transcription from RNA polymerase II promoter	GO:0006357	318	5
regulation of synaptic growth at neuromuscular junction	GO:0008582	40			regulation of transcription, DNA-dependent	GO:0006355	766	8
imaginal disc-derived wing vein morphogenesis	GO:0008586	45			regulation of transferase activity	GO:0051338	57	1
imaginal disc-derived wing vein morphogenesis	GO:0008586	45			regulation of translation	GO:0006417	56	1
imaginal disc-derived wing margin morphogenesis	GO:0008587	63			regulation of transmembrane transport	GO:0034762	35	1
imaginal disc-derived wing margin morphogenesis	GO:0008587	63			regulation of transmembrane transporter activity	GO:0022898	7	1
imaginal disc-derived wing margin morphogenesis	GO:0008587	63			regulation of transmission of nerve impulse	GO:0051969	40	4
regulation of smoothened signaling pathway	GO:0008589	27			regulation of transport	GO:0051049	94	2
regulation of smoothened signaling pathway	GO:0008589	27			regulation of transporter activity	GO:0032409	7	1
anterior/posterior axis specification, embryo	GO:0008595	158			regulation of tube architecture, open tracheal system	GO:0035152	68	4
anterior/posterior axis specification, embryo	GO:0008595	158			regulation of tube diameter	GO:0035296	13	1
anterior/posterior axis specification, embryo	GO:0008595	158			regulation of tube length, open tracheal system	GO:0035159	24	3
anterior/posterior axis specification, embryo	GO:0008595	158			regulation of tube size	GO:0035150	47	2
induction of apoptosis by intracellular signals	GO:0008629	12			regulation of tube size, open tracheal system	GO:0035151	44	4
DNA damage response, signal transduction resulting in induction of apoptosis	GO:0008630	11			regulation of vesicle fusion	GO:0031338	2	1
catabolic process	GO:0009056	527			regulation of vesicle-mediated transport	GO:0060627	27	1
catabolic process	GO:0009056	527			regulation of Wnt receptor signaling pathway	GO:0030111	39	2
catabolic process	GO:0009056	527			renal system development	GO:0072001	48	1
biosynthetic process	GO:0009058	2080			renal tubule development	GO:0061326	37	2
biosynthetic process	GO:0009058	2080			renal tubule morphogenesis	GO:0061333	35	3
biosynthetic process	GO:0009058	2080			reproduction	GO:0000003	1204	10
biosynthetic process	GO:0009058	2080			reproductive behavior	GO:0019098	115	3
biosynthetic process	GO:0009058	2080			reproductive process	GO:0022414	1144	10
macromolecule biosynthetic process	GO:0009059	1675			respiratory system development	GO:0060541	196	7
macromolecule biosynthetic process	GO:0009059	1675			response to abiotic stimulus	GO:0009628	267	5
macromolecule biosynthetic process	GO:0009059	1675			response to alkaloid	GO:0043279	17	2
macromolecule biosynthetic process	GO:0009059	1675			response to axon injury	GO:0048678	4	1
macromolecule biosynthetic process	GO:0009059	1675			response to biotic stimulus	GO:0009607	193	1
aerobic respiration	GO:0009060	41			response to chemical stimulus	GO:0042221	669	10
aerobic respiration	GO:0009060	41			response to cocaine	GO:0042220	12	2
coenzyme catabolic process	GO:0009109	40			response to DNA damage stimulus	GO:0006974	236	3
coenzyme catabolic process	GO:0009109	40			response to dsRNA	GO:0043331	10	1
nucleotide metabolic process	GO:0009117	212			response to ecdysone	GO:0035075	27	4
nucleoside triphosphate catabolic process	GO:0009143	78			response to endogenous stimulus	GO:0009719	90	5
purine nucleoside triphosphate catabolic process	GO:0009146	78			response to external stimulus	GO:0009605	386	9
purine ribonucleotide catabolic process	GO:0009154	78			response to extracellular stimulus	GO:0009991	50	2
nucleotide catabolic process	GO:0009166	90			response to growth factor stimulus	GO:0070848	16	1
ribonucleoside triphosphate catabolic process	GO:0009203	78			response to heat	GO:0009408	80	2
purine ribonucleoside triphosphate catabolic process	GO:0009207	78			response to hormone stimulus	GO:0009725	71	3
ribonucleotide catabolic process	GO:0009261	78			response to hypoxia	GO:0001666	51	3
response to temperature stimulus	GO:0009266	105			response to insulin stimulus	GO:0032868	25	4
response to temperature stimulus	GO:0009266	105			response to light stimulus	GO:0009416	122	2
cellular response to starvation	GO:0009267	13			response to nutrient levels	GO:0031667	49	2
rRNA transcription	GO:0009303	2			response to organic cyclic compound	GO:0014070	28	2
rRNA transcription	GO:0009303	2			response to organic substance	GO:0010033	207	5
rRNA transcription	GO:0009303	2			response to other organism	GO:0051707	191	1
response to radiation	GO:0009314	136			response to oxidative stress	GO:0006979	73	2
response to radiation	GO:0009314	136			response to oxygen levels	GO:0070482	56	3
response to heat	GO:0009408	80			response to peptide hormone stimulus	GO:0043434	25	4
response to heat	GO:0009408	80			response to radiation	GO:0009314	136	2
response to light stimulus	GO:0009416	122			response to red light	GO:0010114	2	1
response to light stimulus	GO:0009416	122			response to red or far red light	GO:0009639	2	1
detection of visible light	GO:0009584	24			response to starvation	GO:0042594	31	1
response to external stimulus	GO:0009605	386			response to steroid hormone stimulus	GO:0048545	42	1
response to external stimulus	GO:0009605	386			response to stimulus	GO:0050896	2300	10
response to external stimulus	GO:0009605	386			response to stress	GO:0006950	703	7
response to external stimulus	GO:0009605	386			response to temperature stimulus	GO:0009266	105	2
response to external stimulus	GO:0009605	386			response to transforming growth factor beta stimulus	GO:0071559	2	1
response to external stimulus	GO:0009605	386			response to tropane	GO:0014073	12	2
response to external stimulus	GO:0009605	386			response to wounding	GO:0009611	33	1
response to external stimulus	GO:0009605	386			retinal cell programmed cell death	GO:0046666	28	1
response to external stimulus	GO:0009605	386			retinal ganglion cell axon guidance	GO:0031290	11	2
response to biotic stimulus	GO:0009607	193			Rho protein signal transduction	GO:0007266	28	1
response to wounding	GO:0009611	33			rhythmic behavior	GO:0007622	50	5
response to abiotic stimulus	GO:0009628	267			rhythmic process	GO:0048511	71	5
response to abiotic stimulus	GO:0009628	267			ribonucleoprotein complex assembly	GO:0022618	40	1
response to abiotic stimulus	GO:0009628	267			ribonucleoprotein complex subunit organization	GO:0071826	41	1
response to abiotic stimulus	GO:0009628	267			ribonucleoside triphosphate catabolic process	GO:0009203	78	1
response to abiotic stimulus	GO:0009628	267			ribonucleotide catabolic process	GO:0009261	78	1
response to red or far red light	GO:0009639	2			RNA 3'-end processing	GO:0031123	36	1
anatomical structure morphogenesis	GO:0009653	1473			RNA biosynthetic process	GO:0032774	832	8
anatomical structure morphogenesis	GO:0009653	1473			RNA catabolic process	GO:0006401	37	1
anatomical structure morphogenesis	GO:0009653	1473			RNA localization	GO:0006403	131	5
anatomical structure morphogenesis	GO:0009653	1473			RNA metabolic process	GO:0016070	1278	8
anatomical structure morphogenesis	GO:0009653	1473			RNA polyadenylation	GO:0043631	17	1
anatomical structure morphogenesis	GO:0009653	1473			RNA processing	GO:0006396	385	2
anatomical structure morphogenesis	GO:0009653	1473			RNA splicing	GO:0008380	260	1
anatomical structure morphogenesis	GO:0009653	1473			RNA splicing, via transesterification reactions	GO:0000375	251	1
anatomical structure morphogenesis	GO:0009653	1473			RNA splicing, via transesterification reactions with bulged adenosine as nucleophile	GO:0000377	250	1
anatomical structure morphogenesis	GO:0009653	1473			rRNA transcription	GO:0009303	2	3
catechol-containing compound metabolic process	GO:0009712	11			S phase	GO:0051320	22	1
response to endogenous stimulus	GO:0009719	90			S phase of mitotic cell cycle	GO:0000084	21	1
response to endogenous stimulus	GO:0009719	90			salivary gland boundary specification	GO:0007432	22	4
response to endogenous stimulus	GO:0009719	90			salivary gland cell autophagic cell death	GO:0035071	76	2
response to endogenous stimulus	GO:0009719	90			salivary gland development	GO:0007431	160	8
response to endogenous stimulus	GO:0009719	90			salivary gland histolysis	GO:0035070	80	2
response to hormone stimulus	GO:0009725	71			salivary gland morphogenesis	GO:0007435	132	8
response to hormone stimulus	GO:0009725	71			secondary metabolic process	GO:0019748	62	1
response to hormone stimulus	GO:0009725	71			secretion	GO:0046903	168	3
hormone-mediated signaling pathway	GO:0009755	23			secretion by cell	GO:0032940	161	3
embryo development	GO:0009790	610			segment specification	GO:0007379	49	2
embryo development	GO:0009790	610			segmentation	GO:0035282	279	7
embryo development	GO:0009790	610			semaphorin-plexin signaling pathway	GO:0071526	2	1
embryo development	GO:0009790	610			semaphorin-plexin signaling pathway involved in regulation of photoreceptor cell axon guidance	GO:2000305	2	1
embryo development	GO:0009790	610			sensory organ development	GO:0007423	484	10
embryo development	GO:0009790	610			sensory perception of smell	GO:0007608	85	1
embryo development	GO:0009790	610			serotonin biosynthetic process	GO:0042427	3	1
embryo development	GO:0009790	610			serotonin biosynthetic process from tryptophan	GO:0006587	2	4
embryo development	GO:0009790	610			serotonin metabolic process	GO:0042428	4	1
embryo development	GO:0009790	610			sex comb development	GO:0045498	11	3
post-embryonic development	GO:0009791	503			sex determination	GO:0007530	25	2
post-embryonic development	GO:0009791	503			sex differentiation	GO:0007548	87	4
post-embryonic development	GO:0009791	503			sexual reproduction	GO:0019953	817	10
post-embryonic development	GO:0009791	503			short-term memory	GO:0007614	12	3
post-embryonic development	GO:0009791	503			signal release	GO:0023061	116	3
post-embryonic development	GO:0009791	503			signal transduction	GO:0007165	1136	10
post-embryonic development	GO:0009791	503			signal transduction in response to DNA damage	GO:0042770	11	1
post-embryonic development	GO:0009791	503			signaling	GO:0023052	1489	10
post-embryonic development	GO:0009791	503			sister chromatid cohesion	GO:0007062	20	1
embryo development ending in birth or egg hatching	GO:0009792	223			sister chromatid segregation	GO:0000819	54	1
embryo development ending in birth or egg hatching	GO:0009792	223			skeletal muscle contraction	GO:0003009	2	1
embryo development ending in birth or egg hatching	GO:0009792	223			skeletal muscle fiber development	GO:0048741	78	5
embryo development ending in birth or egg hatching	GO:0009792	223			skeletal muscle organ development	GO:0060538	137	7
embryo development ending in birth or egg hatching	GO:0009792	223			skeletal muscle tissue development	GO:0007519	109	5
embryo development ending in birth or egg hatching	GO:0009792	223			sleep	GO:0030431	30	3
embryo development ending in birth or egg hatching	GO:0009792	223			small GTPase mediated signal transduction	GO:0007264	189	6
embryo development ending in birth or egg hatching	GO:0009792	223			small molecule catabolic process	GO:0044282	82	1
embryo development ending in birth or egg hatching	GO:0009792	223			small molecule metabolic process	GO:0044281	661	1
axis specification	GO:0009798	215			smoothened signaling pathway	GO:0007224	47	1
axis specification	GO:0009798	215			somatic muscle development	GO:0007525	37	1
axis specification	GO:0009798	215			somatic stem cell maintenance	GO:0035019	13	1
axis specification	GO:0009798	215			specification of organ identity	GO:0010092	6	2
axis specification	GO:0009798	215			specification of segmental identity, head	GO:0007380	14	2
axis specification	GO:0009798	215			specification of segmental identity, labial segment	GO:0007381	3	1
specification of symmetry	GO:0009799	6			specification of segmental identity, maxillary segment	GO:0007382	2	2
specification of symmetry	GO:0009799	6			specification of symmetry	GO:0009799	6	2
unidimensional cell growth	GO:0009826	17			sperm individualization	GO:0007291	46	1
unidimensional cell growth	GO:0009826	17			spermatid development	GO:0007286	101	2
unidimensional cell growth	GO:0009826	17			spermatid differentiation	GO:0048515	104	2
unidimensional cell growth	GO:0009826	17			spermatid nucleus differentiation	GO:0007289	10	1
determination of bilateral symmetry	GO:0009855	6			spermatogenesis	GO:0007283	194	2
determination of bilateral symmetry	GO:0009855	6			spindle assembly	GO:0051225	41	2
embryonic pattern specification	GO:0009880	241			spindle assembly involved in female meiosis	GO:0007056	11	1
embryonic pattern specification	GO:0009880	241			spindle assembly involved in meiosis	GO:0090306	14	1
embryonic pattern specification	GO:0009880	241			spindle localization	GO:0051653	16	2
embryonic pattern specification	GO:0009880	241			spindle midzone assembly	GO:0051255	2	1
embryonic pattern specification	GO:0009880	241			spindle midzone assembly involved in meiosis	GO:0051257	2	1
embryonic pattern specification	GO:0009880	241			spindle organization	GO:0007051	233	2
post-embryonic morphogenesis	GO:0009886	414			spiracle morphogenesis, open tracheal system	GO:0035277	18	2
post-embryonic morphogenesis	GO:0009886	414			stem cell development	GO:0048864	52	1
post-embryonic morphogenesis	GO:0009886	414			stem cell differentiation	GO:0048863	54	1
post-embryonic morphogenesis	GO:0009886	414			stem cell division	GO:0017145	65	2
post-embryonic morphogenesis	GO:0009886	414			stem cell maintenance	GO:0019827	52	1
post-embryonic morphogenesis	GO:0009886	414			steroid hormone mediated signaling pathway	GO:0043401	20	1
post-embryonic morphogenesis	GO:0009886	414			stress-activated MAPK cascade	GO:0051403	52	4
post-embryonic morphogenesis	GO:0009886	414			stress-activated protein kinase signaling cascade	GO:0031098	55	4
post-embryonic morphogenesis	GO:0009886	414			striated muscle cell development	GO:0055002	114	6
post-embryonic morphogenesis	GO:0009886	414			striated muscle cell differentiation	GO:0051146	138	6
organ morphogenesis	GO:0009887	610			striated muscle contraction	GO:0006941	5	1
organ morphogenesis	GO:0009887	610			striated muscle tissue development	GO:0014706	119	5
organ morphogenesis	GO:0009887	610			suture of dorsal opening	GO:0007396	3	1
organ morphogenesis	GO:0009887	610			synapse assembly	GO:0007416	73	5
organ morphogenesis	GO:0009887	610			synapse organization	GO:0050808	108	5
organ morphogenesis	GO:0009887	610			synaptic growth at neuromuscular junction	GO:0051124	55	4
organ morphogenesis	GO:0009887	610			synaptic target recognition	GO:0008039	7	1
organ morphogenesis	GO:0009887	610			synaptic transmission	GO:0007268	252	4
organ morphogenesis	GO:0009887	610			synaptic transmission, cholinergic	GO:0007271	2	1
organ morphogenesis	GO:0009887	610			synaptic vesicle docking involved in exocytosis	GO:0016081	23	1
tissue development	GO:0009888	553			synaptic vesicle exocytosis	GO:0016079	59	2
tissue development	GO:0009888	553			synaptic vesicle fusion to presynaptic membrane	GO:0031629	4	1
tissue development	GO:0009888	553			synaptic vesicle priming	GO:0016082	17	1
tissue development	GO:0009888	553			synaptic vesicle transport	GO:0048489	102	2
tissue development	GO:0009888	553			synaptonemal complex organization	GO:0070193	3	1
tissue development	GO:0009888	553			syncytial blastoderm mitotic cell cycle	GO:0035186	20	2
tissue development	GO:0009888	553			syncytial nuclear migration	GO:0035190	6	1
tissue development	GO:0009888	553			system development	GO:0048731	2014	10
tissue development	GO:0009888	553			system process	GO:0003008	676	5
tissue development	GO:0009888	553			taxis	GO:0042330	247	8
regulation of biosynthetic process	GO:0009889	867			terminal branching, open tracheal system	GO:0007430	11	1
regulation of biosynthetic process	GO:0009889	867			thermotaxis	GO:0043052	17	1
regulation of biosynthetic process	GO:0009889	867			tissue death	GO:0016271	86	1
regulation of biosynthetic process	GO:0009889	867			tissue development	GO:0009888	553	10
regulation of biosynthetic process	GO:0009889	867			tissue homeostasis	GO:0001894	19	3
regulation of biosynthetic process	GO:0009889	867			tissue migration	GO:0090130	43	1
regulation of biosynthetic process	GO:0009889	867			tissue morphogenesis	GO:0048729	289	10
regulation of biosynthetic process	GO:0009889	867			Toll signaling pathway	GO:0008063	47	1
negative regulation of biosynthetic process	GO:0009890	308			torso signaling pathway	GO:0008293	34	2
negative regulation of biosynthetic process	GO:0009890	308			tracheal outgrowth, open tracheal system	GO:0007426	25	3
negative regulation of biosynthetic process	GO:0009890	308			transcription factor import into nucleus	GO:0042991	22	1
negative regulation of biosynthetic process	GO:0009890	308			transcription from RNA polymerase II promoter	GO:0006366	368	7
positive regulation of biosynthetic process	GO:0009891	264			transcription, DNA-dependent	GO:0006351	830	8
positive regulation of biosynthetic process	GO:0009891	264			transforming growth factor beta receptor signaling pathway	GO:0007179	30	2
positive regulation of biosynthetic process	GO:0009891	264			transmembrane receptor protein serine/threonine kinase signaling pathway	GO:0007178	64	1
positive regulation of biosynthetic process	GO:0009891	264			transmembrane receptor protein tyrosine kinase signaling pathway	GO:0007169	134	7
positive regulation of biosynthetic process	GO:0009891	264			transmission of nerve impulse	GO:0019226	258	4
negative regulation of metabolic process	GO:0009892	427			transport	GO:0006810	1424	4
negative regulation of metabolic process	GO:0009892	427			tricarboxylic acid cycle	GO:0006099	39	2
negative regulation of metabolic process	GO:0009892	427			tripartite regional subdivision	GO:0007351	158	4
negative regulation of metabolic process	GO:0009892	427			tube development	GO:0035295	119	7
negative regulation of metabolic process	GO:0009892	427			tube morphogenesis	GO:0035239	104	6
negative regulation of metabolic process	GO:0009892	427			two-component signal transduction system (phosphorelay)	GO:0000160	3	1
negative regulation of metabolic process	GO:0009892	427			unidimensional cell growth	GO:0009826	17	4
positive regulation of metabolic process	GO:0009893	294			urogenital system development	GO:0001655	48	1
positive regulation of metabolic process	GO:0009893	294			ventral cord development	GO:0007419	33	1
positive regulation of metabolic process	GO:0009893	294			ventral furrow formation	GO:0007370	14	4
positive regulation of metabolic process	GO:0009893	294			vesicle docking	GO:0048278	30	1
positive regulation of metabolic process	GO:0009893	294			vesicle docking involved in exocytosis	GO:0006904	30	1
epidermal cell differentiation	GO:0009913	46			vesicle-mediated transport	GO:0016192	428	7
epidermal cell differentiation	GO:0009913	46			wing disc development	GO:0035220	342	7
epidermal cell differentiation	GO:0009913	46			wing disc morphogenesis	GO:0007472	248	8
anterior/posterior axis specification	GO:0009948	163			wing disc pattern formation	GO:0035222	66	2
anterior/posterior axis specification	GO:0009948	163			Wnt receptor signaling pathway	GO:0016055	88	5
anterior/posterior axis specification	GO:0009948	163			wound healing	GO:0042060	26	1
anterior/posterior axis specification	GO:0009948	163			zonula adherens assembly	GO:0045186	9	1
dorsal/ventral axis specification	GO:0009950	68
dorsal/ventral axis specification	GO:0009950	68
dorsal/ventral axis specification	GO:0009950	68
dorsal/ventral axis specification	GO:0009950	68
dorsal/ventral axis specification	GO:0009950	68
anterior/posterior pattern specification	GO:0009952	194
anterior/posterior pattern specification	GO:0009952	194
anterior/posterior pattern specification	GO:0009952	194
anterior/posterior pattern specification	GO:0009952	194
anterior/posterior pattern specification	GO:0009952	194
dorsal/ventral pattern formation	GO:0009953	129
dorsal/ventral pattern formation	GO:0009953	129
dorsal/ventral pattern formation	GO:0009953	129
dorsal/ventral pattern formation	GO:0009953	129
dorsal/ventral pattern formation	GO:0009953	129
proximal/distal pattern formation	GO:0009954	25
proximal/distal pattern formation	GO:0009954	25
regulation of signal transduction	GO:0009966	366
regulation of signal transduction	GO:0009966	366
regulation of signal transduction	GO:0009966	366
regulation of signal transduction	GO:0009966	366
regulation of signal transduction	GO:0009966	366
regulation of signal transduction	GO:0009966	366
positive regulation of signal transduction	GO:0009967	80
negative regulation of signal transduction	GO:0009968	138
negative regulation of signal transduction	GO:0009968	138
negative regulation of signal transduction	GO:0009968	138
negative regulation of signal transduction	GO:0009968	138
negative regulation of signal transduction	GO:0009968	138
negative regulation of signal transduction	GO:0009968	138
cellular process	GO:0009987	6709
cellular process	GO:0009987	6709
cellular process	GO:0009987	6709
cellular process	GO:0009987	6709
cellular process	GO:0009987	6709
cellular process	GO:0009987	6709
cellular process	GO:0009987	6709
cellular process	GO:0009987	6709
cellular process	GO:0009987	6709
cellular process	GO:0009987	6709
response to extracellular stimulus	GO:0009991	50
response to extracellular stimulus	GO:0009991	50
oocyte differentiation	GO:0009994	156
oocyte differentiation	GO:0009994	156
oocyte differentiation	GO:0009994	156
oocyte differentiation	GO:0009994	156
oocyte differentiation	GO:0009994	156
oocyte differentiation	GO:0009994	156
negative regulation of cell fate specification	GO:0009996	18
glial cell differentiation	GO:0010001	27
gastrulation involving germ band extension	GO:0010004	36
gastrulation involving germ band extension	GO:0010004	36
gastrulation involving germ band extension	GO:0010004	36
gastrulation involving germ band extension	GO:0010004	36
response to organic substance	GO:0010033	207
response to organic substance	GO:0010033	207
response to organic substance	GO:0010033	207
response to organic substance	GO:0010033	207
response to organic substance	GO:0010033	207
specification of organ identity	GO:0010092	6
specification of organ identity	GO:0010092	6
response to red light	GO:0010114	2
formation of organ boundary	GO:0010160	43
formation of organ boundary	GO:0010160	43
formation of organ boundary	GO:0010160	43
formation of organ boundary	GO:0010160	43
multicellular organismal aging	GO:0010259	119
multicellular organismal aging	GO:0010259	119
multicellular organismal aging	GO:0010259	119
membrane invagination	GO:0010324	186
membrane invagination	GO:0010324	186
membrane invagination	GO:0010324	186
membrane invagination	GO:0010324	186
regulation of G2/M transition of mitotic cell cycle	GO:0010389	76
regulation of cell fate commitment	GO:0010453	27
negative regulation of cell fate commitment	GO:0010454	18
exit from mitosis	GO:0010458	9
gene expression	GO:0010467	1947
gene expression	GO:0010467	1947
gene expression	GO:0010467	1947
gene expression	GO:0010467	1947
gene expression	GO:0010467	1947
gene expression	GO:0010467	1947
regulation of gene expression	GO:0010468	992
regulation of gene expression	GO:0010468	992
regulation of gene expression	GO:0010468	992
regulation of gene expression	GO:0010468	992
regulation of gene expression	GO:0010468	992
regulation of gene expression	GO:0010468	992
regulation of gene expression	GO:0010468	992
regulation of gene expression	GO:0010468	992
intercellular transport	GO:0010496	2
intercellular transport	GO:0010496	2
regulation of macromolecule biosynthetic process	GO:0010556	830
regulation of macromolecule biosynthetic process	GO:0010556	830
regulation of macromolecule biosynthetic process	GO:0010556	830
regulation of macromolecule biosynthetic process	GO:0010556	830
regulation of macromolecule biosynthetic process	GO:0010556	830
regulation of macromolecule biosynthetic process	GO:0010556	830
regulation of macromolecule biosynthetic process	GO:0010556	830
regulation of macromolecule biosynthetic process	GO:0010556	830
positive regulation of macromolecule biosynthetic process	GO:0010557	227
positive regulation of macromolecule biosynthetic process	GO:0010557	227
positive regulation of macromolecule biosynthetic process	GO:0010557	227
positive regulation of macromolecule biosynthetic process	GO:0010557	227
positive regulation of macromolecule biosynthetic process	GO:0010557	227
positive regulation of macromolecule biosynthetic process	GO:0010557	227
positive regulation of macromolecule biosynthetic process	GO:0010557	227
negative regulation of macromolecule biosynthetic process	GO:0010558	304
negative regulation of macromolecule biosynthetic process	GO:0010558	304
negative regulation of macromolecule biosynthetic process	GO:0010558	304
negative regulation of macromolecule biosynthetic process	GO:0010558	304
regulation of cell cycle process	GO:0010564	173
regulation of cellular ketone metabolic process	GO:0010565	2
regulation of lamellipodium assembly	GO:0010591	7
positive regulation of macromolecule metabolic process	GO:0010604	259
positive regulation of macromolecule metabolic process	GO:0010604	259
positive regulation of macromolecule metabolic process	GO:0010604	259
positive regulation of macromolecule metabolic process	GO:0010604	259
positive regulation of macromolecule metabolic process	GO:0010604	259
positive regulation of macromolecule metabolic process	GO:0010604	259
negative regulation of macromolecule metabolic process	GO:0010605	414
negative regulation of macromolecule metabolic process	GO:0010605	414
negative regulation of macromolecule metabolic process	GO:0010605	414
negative regulation of macromolecule metabolic process	GO:0010605	414
negative regulation of macromolecule metabolic process	GO:0010605	414
negative regulation of macromolecule metabolic process	GO:0010605	414
negative regulation of macromolecule metabolic process	GO:0010605	414
posttranscriptional regulation of gene expression	GO:0010608	118
posttranscriptional regulation of gene expression	GO:0010608	118
posttranscriptional regulation of gene expression	GO:0010608	118
posttranscriptional regulation of gene expression	GO:0010608	118
posttranscriptional regulation of gene expression	GO:0010608	118
posttranscriptional regulation of gene expression	GO:0010608	118
regulation of intracellular protein kinase cascade	GO:0010627	60
regulation of intracellular protein kinase cascade	GO:0010627	60
positive regulation of gene expression	GO:0010628	217
positive regulation of gene expression	GO:0010628	217
positive regulation of gene expression	GO:0010628	217
positive regulation of gene expression	GO:0010628	217
positive regulation of gene expression	GO:0010628	217
positive regulation of gene expression	GO:0010628	217
positive regulation of gene expression	GO:0010628	217
negative regulation of gene expression	GO:0010629	357
negative regulation of gene expression	GO:0010629	357
negative regulation of gene expression	GO:0010629	357
negative regulation of gene expression	GO:0010629	357
negative regulation of gene expression	GO:0010629	357
negative regulation of gene expression	GO:0010629	357
positive regulation of organelle organization	GO:0010638	21
positive regulation of organelle organization	GO:0010638	21
negative regulation of organelle organization	GO:0010639	41
regulation of cell communication	GO:0010646	248
regulation of cell communication	GO:0010646	248
regulation of cell communication	GO:0010646	248
regulation of cell communication	GO:0010646	248
regulation of cell communication	GO:0010646	248
regulation of cell communication	GO:0010646	248
regulation of cell communication	GO:0010646	248
positive regulation of cell communication	GO:0010647	82
negative regulation of cell communication	GO:0010648	144
negative regulation of cell communication	GO:0010648	144
negative regulation of cell communication	GO:0010648	144
negative regulation of cell communication	GO:0010648	144
negative regulation of cell communication	GO:0010648	144
negative regulation of cell communication	GO:0010648	144
negative regulation of cell communication	GO:0010648	144
epithelial structure maintenance	GO:0010669	14
negative regulation of cell development	GO:0010721	25
negative regulation of cell development	GO:0010721	25
negative regulation of cell development	GO:0010721	25
negative regulation of cell development	GO:0010721	25
negative regulation of cell development	GO:0010721	25
negative regulation of cell development	GO:0010721	25
negative regulation of intracellular protein kinase cascade	GO:0010741	21
negative regulation of intracellular protein kinase cascade	GO:0010741	21
negative regulation of intracellular protein kinase cascade	GO:0010741	21
regulation of cell morphogenesis involved in differentiation	GO:0010769	45
regulation of cell morphogenesis involved in differentiation	GO:0010769	45
regulation of cell morphogenesis involved in differentiation	GO:0010769	45
regulation of cell morphogenesis involved in differentiation	GO:0010769	45
regulation of cell morphogenesis involved in differentiation	GO:0010769	45
regulation of cell-substrate adhesion	GO:0010810	2
regulation of chromatin assembly	GO:0010847	3
regulation of lipid storage	GO:0010883	14
cellular component assembly involved in morphogenesis	GO:0010927	153
cellular component assembly involved in morphogenesis	GO:0010927	153
cellular component assembly involved in morphogenesis	GO:0010927	153
regulation of cell death	GO:0010941	124
regulation of cell death	GO:0010941	124
regulation of cell death	GO:0010941	124
regulation of cell death	GO:0010941	124
positive regulation of cell death	GO:0010942	53
positive regulation of cell death	GO:0010942	53
positive regulation of cell death	GO:0010942	53
positive regulation of cell death	GO:0010942	53
negative regulation of cell cycle process	GO:0010948	34
regulation of metal ion transport	GO:0010959	14
microtubule-based transport	GO:0010970	28
microtubule-based transport	GO:0010970	28
microtubule-based transport	GO:0010970	28
regulation of neuron projection development	GO:0010975	48
regulation of neuron projection development	GO:0010975	48
regulation of neuron projection development	GO:0010975	48
regulation of neuron projection development	GO:0010975	48
regulation of neuron projection development	GO:0010975	48
regulation of neuron projection development	GO:0010975	48
programmed cell death	GO:0012501	235
programmed cell death	GO:0012501	235
programmed cell death	GO:0012501	235
programmed cell death	GO:0012501	235
programmed cell death	GO:0012501	235
induction of programmed cell death	GO:0012502	37
induction of programmed cell death	GO:0012502	37
induction of programmed cell death	GO:0012502	37
glial cell proliferation	GO:0014009	4
regulation of gliogenesis	GO:0014013	4
negative regulation of gliogenesis	GO:0014014	2
negative regulation of gliogenesis	GO:0014014	2
negative regulation of gliogenesis	GO:0014014	2
neuroblast fate commitment	GO:0014017	28
neuroblast fate commitment	GO:0014017	28
response to organic cyclic compound	GO:0014070	28
response to organic cyclic compound	GO:0014070	28
response to tropane	GO:0014073	12
response to tropane	GO:0014073	12
striated muscle tissue development	GO:0014706	119
striated muscle tissue development	GO:0014706	119
striated muscle tissue development	GO:0014706	119
striated muscle tissue development	GO:0014706	119
striated muscle tissue development	GO:0014706	119
heparan sulfate proteoglycan biosynthetic process	GO:0015012	11
heparan sulfate proteoglycan biosynthetic process, polysaccharide chain biosynthetic process	GO:0015014	4
protein transport	GO:0015031	280
dopamine transport	GO:0015872	2
cellular component organization	GO:0016043	2017
cellular component organization	GO:0016043	2017
cellular component organization	GO:0016043	2017
cellular component organization	GO:0016043	2017
cellular component organization	GO:0016043	2017
cellular component organization	GO:0016043	2017
cellular component organization	GO:0016043	2017
cellular component organization	GO:0016043	2017
cellular component organization	GO:0016043	2017
cellular component organization	GO:0016043	2017
cellular membrane organization	GO:0016044	264
cellular membrane organization	GO:0016044	264
cellular membrane organization	GO:0016044	264
cell growth	GO:0016049	94
cell growth	GO:0016049	94
cell growth	GO:0016049	94
cell growth	GO:0016049	94
cell growth	GO:0016049	94
Wnt receptor signaling pathway	GO:0016055	88
Wnt receptor signaling pathway	GO:0016055	88
Wnt receptor signaling pathway	GO:0016055	88
Wnt receptor signaling pathway	GO:0016055	88
Wnt receptor signaling pathway	GO:0016055	88
deactivation of rhodopsin mediated signaling	GO:0016059	14
metarhodopsin inactivation	GO:0016060	4
RNA metabolic process	GO:0016070	1278
RNA metabolic process	GO:0016070	1278
RNA metabolic process	GO:0016070	1278
RNA metabolic process	GO:0016070	1278
RNA metabolic process	GO:0016070	1278
RNA metabolic process	GO:0016070	1278
RNA metabolic process	GO:0016070	1278
RNA metabolic process	GO:0016070	1278
mRNA metabolic process	GO:0016071	323
mRNA metabolic process	GO:0016071	323
synaptic vesicle exocytosis	GO:0016079	59
synaptic vesicle exocytosis	GO:0016079	59
synaptic vesicle docking involved in exocytosis	GO:0016081	23
synaptic vesicle priming	GO:0016082	17
vesicle-mediated transport	GO:0016192	428
vesicle-mediated transport	GO:0016192	428
vesicle-mediated transport	GO:0016192	428
vesicle-mediated transport	GO:0016192	428
vesicle-mediated transport	GO:0016192	428
vesicle-mediated transport	GO:0016192	428
vesicle-mediated transport	GO:0016192	428
endosome transport	GO:0016197	27
endosome transport	GO:0016197	27
axon choice point recognition	GO:0016198	25
axon choice point recognition	GO:0016198	25
axon choice point recognition	GO:0016198	25
axon midline choice point recognition	GO:0016199	20
axon midline choice point recognition	GO:0016199	20
axon midline choice point recognition	GO:0016199	20
regulation of striated muscle tissue development	GO:0016202	48
regulation of striated muscle tissue development	GO:0016202	48
regulation of striated muscle tissue development	GO:0016202	48
regulation of striated muscle tissue development	GO:0016202	48
muscle attachment	GO:0016203	31
muscle attachment	GO:0016203	31
muscle attachment	GO:0016203	31
determination of muscle attachment site	GO:0016204	4
regulation of macroautophagy	GO:0016241	2
death	GO:0016265	249
death	GO:0016265	249
death	GO:0016265	249
death	GO:0016265	249
death	GO:0016265	249
tissue death	GO:0016271	86
phosphorylation	GO:0016310	431
phosphorylation	GO:0016310	431
phosphorylation	GO:0016310	431
phosphorylation	GO:0016310	431
dephosphorylation	GO:0016311	116
ommatidial rotation	GO:0016318	27
ommatidial rotation	GO:0016318	27
mushroom body development	GO:0016319	62
mushroom body development	GO:0016319	62
mushroom body development	GO:0016319	62
endoplasmic reticulum membrane fusion	GO:0016320	2
female meiosis chromosome segregation	GO:0016321	35
neuron remodeling	GO:0016322	18
oocyte microtubule cytoskeleton organization	GO:0016325	33
oocyte microtubule cytoskeleton organization	GO:0016325	33
morphogenesis of embryonic epithelium	GO:0016331	121
morphogenesis of embryonic epithelium	GO:0016331	121
morphogenesis of embryonic epithelium	GO:0016331	121
morphogenesis of embryonic epithelium	GO:0016331	121
morphogenesis of embryonic epithelium	GO:0016331	121
morphogenesis of embryonic epithelium	GO:0016331	121
morphogenesis of embryonic epithelium	GO:0016331	121
morphogenesis of embryonic epithelium	GO:0016331	121
establishment or maintenance of polarity of embryonic epithelium	GO:0016332	9
morphogenesis of follicular epithelium	GO:0016333	31
morphogenesis of follicular epithelium	GO:0016333	31
morphogenesis of follicular epithelium	GO:0016333	31
establishment or maintenance of polarity of follicular epithelium	GO:0016334	21
establishment or maintenance of polarity of follicular epithelium	GO:0016334	21
establishment or maintenance of polarity of follicular epithelium	GO:0016334	21
morphogenesis of larval imaginal disc epithelium	GO:0016335	8
morphogenesis of larval imaginal disc epithelium	GO:0016335	8
morphogenesis of larval imaginal disc epithelium	GO:0016335	8
establishment or maintenance of polarity of larval imaginal disc epithelium	GO:0016336	4
establishment or maintenance of polarity of larval imaginal disc epithelium	GO:0016336	4
establishment or maintenance of polarity of larval imaginal disc epithelium	GO:0016336	4
establishment or maintenance of polarity of larval imaginal disc epithelium	GO:0016336	4
cell-cell adhesion	GO:0016337	74
cell-cell adhesion	GO:0016337	74
cell-cell adhesion	GO:0016337	74
calcium-dependent cell-cell adhesion	GO:0016339	21
calcium-dependent cell-matrix adhesion	GO:0016340	2
dendrite development	GO:0016358	155
dendrite development	GO:0016358	155
dendrite development	GO:0016358	155
dendrite development	GO:0016358	155
dendrite development	GO:0016358	155
dendrite development	GO:0016358	155
dendrite development	GO:0016358	155
posttranscriptional gene silencing	GO:0016441	37
gene silencing	GO:0016458	171
regulation of embryonic cell shape	GO:0016476	30
regulation of embryonic cell shape	GO:0016476	30
cell migration	GO:0016477	216
cell migration	GO:0016477	216
cell migration	GO:0016477	216
cell migration	GO:0016477	216
cell migration	GO:0016477	216
cell migration	GO:0016477	216
cell migration	GO:0016477	216
male courtship behavior, orientation prior to leg tapping and wing vibration	GO:0016543	2
male courtship behavior, orientation prior to leg tapping and wing vibration	GO:0016543	2
male courtship behavior, orientation prior to leg tapping and wing vibration	GO:0016543	2
male courtship behavior, veined wing vibration	GO:0016545	15
male courtship behavior, veined wing vibration	GO:0016545	15
chromatin modification	GO:0016568	100
chromatin modification	GO:0016568	100
covalent chromatin modification	GO:0016569	68
covalent chromatin modification	GO:0016569	68
covalent chromatin modification	GO:0016569	68
histone modification	GO:0016570	68
histone modification	GO:0016570	68
histone modification	GO:0016570	68
histone methylation	GO:0016571	24
histone phosphorylation	GO:0016572	7
histone acetylation	GO:0016573	19
protein import	GO:0017038	93
stem cell division	GO:0017145	65
stem cell division	GO:0017145	65
regulation of exocytosis	GO:0017157	9
peptidyl-lysine methylation	GO:0018022	4
peptidyl-tyrosine phosphorylation	GO:0018108	6
peptidyl-tyrosine phosphorylation	GO:0018108	6
peptidyl-tyrosine phosphorylation	GO:0018108	6
peptidyl-amino acid modification	GO:0018193	69
peptidyl-arginine modification	GO:0018195	3
peptidyl-lysine modification	GO:0018205	25
peptidyl-lysine modification	GO:0018205	25
peptidyl-tyrosine modification	GO:0018212	7
peptidyl-tyrosine modification	GO:0018212	7
peptidyl-tyrosine modification	GO:0018212	7
peptidyl-arginine methylation	GO:0018216	3
internal peptidyl-lysine acetylation	GO:0018393	19
peptidyl-lysine acetylation	GO:0018394	19
phenol-containing compound metabolic process	GO:0018958	11
molting cycle, protein-based cuticle	GO:0018988	72
pole plasm mRNA localization	GO:0019094	68
pole plasm mRNA localization	GO:0019094	68
pole plasm mRNA localization	GO:0019094	68
pole plasm mRNA localization	GO:0019094	68
pole plasm mRNA localization	GO:0019094	68
reproductive behavior	GO:0019098	115
reproductive behavior	GO:0019098	115
reproductive behavior	GO:0019098	115
male somatic sex determination	GO:0019102	2
male somatic sex determination	GO:0019102	2
regulation of nucleobase-containing compound metabolic process	GO:0019219	890
regulation of nucleobase-containing compound metabolic process	GO:0019219	890
regulation of nucleobase-containing compound metabolic process	GO:0019219	890
regulation of nucleobase-containing compound metabolic process	GO:0019219	890
regulation of nucleobase-containing compound metabolic process	GO:0019219	890
regulation of nucleobase-containing compound metabolic process	GO:0019219	890
regulation of nucleobase-containing compound metabolic process	GO:0019219	890
regulation of nucleobase-containing compound metabolic process	GO:0019219	890
regulation of phosphate metabolic process	GO:0019220	85
regulation of metabolic process	GO:0019222	1250
regulation of metabolic process	GO:0019222	1250
regulation of metabolic process	GO:0019222	1250
regulation of metabolic process	GO:0019222	1250
regulation of metabolic process	GO:0019222	1250
regulation of metabolic process	GO:0019222	1250
regulation of metabolic process	GO:0019222	1250
regulation of metabolic process	GO:0019222	1250
transmission of nerve impulse	GO:0019226	258
transmission of nerve impulse	GO:0019226	258
transmission of nerve impulse	GO:0019226	258
transmission of nerve impulse	GO:0019226	258
hexose catabolic process	GO:0019320	34
aromatic compound biosynthetic process	GO:0019438	22
aromatic compound biosynthetic process	GO:0019438	22
protein metabolic process	GO:0019538	2120
cellular homeostasis	GO:0019725	119
cellular homeostasis	GO:0019725	119
antimicrobial humoral response	GO:0019730	103
antifungal humoral response	GO:0019732	13
secondary metabolic process	GO:0019748	62
stem cell maintenance	GO:0019827	52
peptidyl-arginine methylation, to asymmetrical-dimethyl arginine	GO:0019919	3
sexual reproduction	GO:0019953	817
sexual reproduction	GO:0019953	817
sexual reproduction	GO:0019953	817
sexual reproduction	GO:0019953	817
sexual reproduction	GO:0019953	817
sexual reproduction	GO:0019953	817
sexual reproduction	GO:0019953	817
sexual reproduction	GO:0019953	817
sexual reproduction	GO:0019953	817
sexual reproduction	GO:0019953	817
developmental maturation	GO:0021700	179
developmental maturation	GO:0021700	179
developmental maturation	GO:0021700	179
developmental maturation	GO:0021700	179
developmental maturation	GO:0021700	179
neurogenesis	GO:0022008	1117
neurogenesis	GO:0022008	1117
neurogenesis	GO:0022008	1117
neurogenesis	GO:0022008	1117
neurogenesis	GO:0022008	1117
neurogenesis	GO:0022008	1117
neurogenesis	GO:0022008	1117
neurogenesis	GO:0022008	1117
neurogenesis	GO:0022008	1117
neurogenesis	GO:0022008	1117
regulation of rhodopsin mediated signaling pathway	GO:0022400	14
cell cycle process	GO:0022402	689
cell cycle process	GO:0022402	689
cell cycle process	GO:0022402	689
cell cycle phase	GO:0022403	607
cell cycle phase	GO:0022403	607
molting cycle process	GO:0022404	46
membrane docking	GO:0022406	30
regulation of cell-cell adhesion	GO:0022407	17
regulation of cell-cell adhesion	GO:0022407	17
regulation of cell-cell adhesion	GO:0022407	17
negative regulation of cell-cell adhesion	GO:0022408	10
circadian sleep/wake cycle process	GO:0022410	17
circadian sleep/wake cycle process	GO:0022410	17
circadian sleep/wake cycle process	GO:0022410	17
cellular component disassembly	GO:0022411	49
cellular component disassembly	GO:0022411	49
cellular process involved in reproduction in multicellular organism	GO:0022412	83
cellular process involved in reproduction in multicellular organism	GO:0022412	83
reproductive process	GO:0022414	1144
reproductive process	GO:0022414	1144
reproductive process	GO:0022414	1144
reproductive process	GO:0022414	1144
reproductive process	GO:0022414	1144
reproductive process	GO:0022414	1144
reproductive process	GO:0022414	1144
reproductive process	GO:0022414	1144
reproductive process	GO:0022414	1144
reproductive process	GO:0022414	1144
chaeta development	GO:0022416	89
chaeta development	GO:0022416	89
chaeta development	GO:0022416	89
regulation of anatomical structure morphogenesis	GO:0022603	200
regulation of anatomical structure morphogenesis	GO:0022603	200
regulation of anatomical structure morphogenesis	GO:0022603	200
regulation of anatomical structure morphogenesis	GO:0022603	200
regulation of anatomical structure morphogenesis	GO:0022603	200
regulation of anatomical structure morphogenesis	GO:0022603	200
regulation of anatomical structure morphogenesis	GO:0022603	200
regulation of cell morphogenesis	GO:0022604	147
regulation of cell morphogenesis	GO:0022604	147
regulation of cell morphogenesis	GO:0022604	147
regulation of cell morphogenesis	GO:0022604	147
regulation of cell morphogenesis	GO:0022604	147
regulation of cell morphogenesis	GO:0022604	147
regulation of cell morphogenesis	GO:0022604	147
establishment of proximal/distal cell polarity	GO:0022606	4
cellular component assembly	GO:0022607	582
cellular component assembly	GO:0022607	582
cellular component assembly	GO:0022607	582
cellular component assembly	GO:0022607	582
cellular component assembly	GO:0022607	582
cellular component assembly	GO:0022607	582
cellular component assembly	GO:0022607	582
biological adhesion	GO:0022610	199
biological adhesion	GO:0022610	199
biological adhesion	GO:0022610	199
biological adhesion	GO:0022610	199
biological adhesion	GO:0022610	199
biological adhesion	GO:0022610	199
biological adhesion	GO:0022610	199
gland morphogenesis	GO:0022612	132
gland morphogenesis	GO:0022612	132
gland morphogenesis	GO:0022612	132
gland morphogenesis	GO:0022612	132
gland morphogenesis	GO:0022612	132
gland morphogenesis	GO:0022612	132
gland morphogenesis	GO:0022612	132
gland morphogenesis	GO:0022612	132
ribonucleoprotein complex assembly	GO:0022618	40
regulation of transmembrane transporter activity	GO:0022898	7
regulation of signaling	GO:0023051	407
regulation of signaling	GO:0023051	407
regulation of signaling	GO:0023051	407
regulation of signaling	GO:0023051	407
regulation of signaling	GO:0023051	407
regulation of signaling	GO:0023051	407
regulation of signaling	GO:0023051	407
signaling	GO:0023052	1489
signaling	GO:0023052	1489
signaling	GO:0023052	1489
signaling	GO:0023052	1489
signaling	GO:0023052	1489
signaling	GO:0023052	1489
signaling	GO:0023052	1489
signaling	GO:0023052	1489
signaling	GO:0023052	1489
signaling	GO:0023052	1489
positive regulation of signaling	GO:0023056	82
negative regulation of signaling	GO:0023057	143
negative regulation of signaling	GO:0023057	143
negative regulation of signaling	GO:0023057	143
negative regulation of signaling	GO:0023057	143
negative regulation of signaling	GO:0023057	143
negative regulation of signaling	GO:0023057	143
negative regulation of signaling	GO:0023057	143
signal release	GO:0023061	116
signal release	GO:0023061	116
signal release	GO:0023061	116
metal ion transport	GO:0030001	152
establishment of cell polarity	GO:0030010	29
establishment of cell polarity	GO:0030010	29
establishment of cell polarity	GO:0030010	29
establishment of cell polarity	GO:0030010	29
establishment of cell polarity	GO:0030010	29
maintenance of cell polarity	GO:0030011	15
actin filament-based process	GO:0030029	189
actin filament-based process	GO:0030029	189
actin filament-based process	GO:0030029	189
actin filament-based process	GO:0030029	189
actin filament-based process	GO:0030029	189
actin filament-based process	GO:0030029	189
actin filament-based process	GO:0030029	189
actin filament-based process	GO:0030029	189
actin filament-based process	GO:0030029	189
cell projection organization	GO:0030030	464
cell projection organization	GO:0030030	464
cell projection organization	GO:0030030	464
cell projection organization	GO:0030030	464
[truncated: 2,321 more rows]

## Sheet: Rough
GO-Term	GO-Term id	# Genes (total)		P-value	Adjusted p-value	# Genes (observed)	# Genes (expected)	# Genes (total)	O/E (Day1)		GO-Term	GO-Term id	P-value	Adjusted p-value	# Genes (observed)	# Genes (expected)	# Genes (total)	O/E (Day2)		GO-Term	GO-Term id	P-value	Adjusted p-value	# Genes (observed)	# Genes (expected)	# Genes (total)	O/E (Day3)		GO-Term	GO-Term ID	P-value	Adjusted p-value	# Genes (observed)	# Genes (expected)	# Genes (total)	O/E (Day4)		GO-Term	GO-Term ID	P-value	Adjusted p-value	# Genes (observed)	# Genes (expected)	# Genes (total)	O/E (Day4b)		GO-Term	GO-Term id	P-value
acetyl-CoA catabolic process	GO:0046356	39		0.00382778	0.002	2	0.093014	39	21.5021				0.00709265	0.006	3	0.39531	39	7.58899
acetyl-CoA metabolic process	GO:0006084	42		0.00442831	0.002	2	0.100169	42	19.9663				0.00871672	0.006	3	0.425718	42	7.04692
actin cytoskeleton organization	GO:0030036	186		0.00945053	0.01	3	0.443605	186	6.76277				4.77968e-09	0	14	1.88532	186	7.42579				4.85722e-07	0	13	2.31044	186	5.62662				1.41049e-07	0	8	0.628441	186	12.7299				2.35e-06	0	8	0.887211	186	9.01703				0.00104
actin cytoskeleton reorganization	GO:0031532	10											0.00434193	0.002	2	0.101361	10	19.7314
actin filament bundle assembly	GO:0051017	21											0.00117761	0.004	3	0.212859	21	14.0938																															0.000287
actin filament organization	GO:0007015	107		0.00201065	0.003	3	0.255192	107	11.7558				6.7959e-10	0	12	1.08457	107	11.0643				7.88571e-08	0	11	1.32913	107	8.27611				1.3253e-06	0	6	0.361522	107	16.5965				1.07e-05	0	6	0.510385	107	11.7558				0.00445
actin filament polymerization	GO:0030041	22																				0.00242461	0.003	3	0.273278	22	10.9778				7.61021e-07	0	4	0.0743317	22	53.8128				0.00484	0.008	2	0.104939	22	19.0587
actin filament-based process	GO:0030029	189		0.00987154	0.01	3	0.45076	189	6.65542				5.88075e-09	0	14	1.91573	189	7.30792				5.83606e-07	0	13	2.34771	189	5.53731				1.59586e-07	0	8	0.638577	189	12.5279				2.65e-06	0	8	0.90152	189	8.8739				0.00113
actin nucleation	GO:0045010	5											0.000997316	0.001	2	0.0506807	5	39.4627													0.000110107	0	2	0.0168936	5	118.388
actin polymerization or depolymerization	GO:0008154	31											0.000253659	0	4	0.31422	31	12.7299				0.00652562	0.004	3	0.385074	31	7.79071				3.20388e-06	0	4	0.10474	31	38.1898				1.3e-05	0	4	0.147868	31	27.0511
actin-mediated cell contraction	GO:0070252	4		0.00950719	0.006	1	0.0095399	4	104.823
actomyosin structure organization	GO:0031032	55																																															0.000375
adenylate cyclase-activating dopamine receptor signaling pathway	GO:0007191	2																																															3.86e-05
adenylate cyclase-activating G-protein coupled receptor signaling pathway	GO:0007189	3																																															0.000115
adenylate cyclase-modulating G-protein coupled receptor signaling pathway	GO:0007188	6																																															0.000569
adult behavior	GO:0030534	140											1.54082e-07	0	11	1.41906	140	7.75161				0.00176902	0.003	7	1.73904	140	4.0252																						0.00179
adult locomotory behavior	GO:0008344	87											0.00185626	0.001	5	0.881844	87	5.66993
aerobic respiration	GO:0009060	41		0.00422357	0.003	2	0.097784	41	20.4533				0.0081533	0.008	3	0.415582	41	7.21879
aging	GO:0007568	119											0.00128885	0.001	6	1.2062	119	4.9743
alcohol catabolic process	GO:0046164	40
alternative nuclear mRNA splicing, via spliceosome	GO:0000380	54		0.00723278	0.005	2	0.128789	54	15.5293				0.00213347	0.003	4	0.547352	54	7.30792				5.16516e-05	0	6	0.670774	54	8.94489
ameboidal cell migration	GO:0001667	42																																															0.00226
analia development	GO:0007487	6
anaphase	GO:0051322	24
anatomical structure development	GO:0048856	2720		1.31681e-06	0	18	6.48713	2720	2.77472				1.53082e-15	0	66	27.5703	2720	2.39388				3.93708e-18	0	80	33.7871	2720	2.36776				2.06759e-08	0	25	9.1901	2720	2.72032				6.8e-14	0	38	12.9743	2720	2.92888				9.29e-12
anatomical structure formation involved in morphogenesis	GO:0048646	465											8.217e-07	0	18	4.71331	465	3.81898				0.000627626	0	15	5.77611	465	2.5969				0.00077972	0	7	1.5711	465	4.45547				0.000298	0.001	9	2.21803	465	4.05766				0.000127
anatomical structure homeostasis	GO:0060249	53
anatomical structure morphogenesis	GO:0009653	1473		1.00382e-07	0	15	3.51307	1473	4.26977				4.5635e-25	0	60	14.9305	1473	4.01861				3.76827e-22	0	64	18.2972	1473	3.4978				3.52054e-11	0	22	4.97685	1473	4.42047				2.9e-12	0	28	7.02614	1473	3.98512				1.3e-11
anesthesia-resistant memory	GO:0007615	8											0.00273697	0.002	2	0.0810891	8	24.6642				0.00407983	0.003	2	0.0993739	8	20.126
anterior/posterior axis specification	GO:0009948	163											0.00130894	0	7	1.65219	163	4.2368				0.0009434	0.002	8	2.02474	163	3.95112				0.00210671	0	4	0.55073	163	7.26308
anterior/posterior axis specification, embryo	GO:0008595	158											0.00109204	0	7	1.60151	158	4.37087				0.000769802	0.002	8	1.96264	158	4.07615				0.00187992	0	4	0.533837	158	7.49293
anterior/posterior pattern specification	GO:0009952	194											0.000770759	0	8	1.96641	194	4.06832				0.000681386	0.001	9	2.40982	194	3.73472				0.00395015	0.003	4	0.655471	194	6.10249				0.00221	0.002	5	0.92537	194	5.40324
anterior/posterior pattern specification, imaginal disc	GO:0007448	20
antifungal humoral response	GO:0019732	13																																						0.00168	0	2	0.0620093	13	32.2532
antifungal peptide biosynthetic process	GO:0002783	7																																						0.000461	0	2	0.0333896	7	59.8988
antifungal peptide production	GO:0002781	8																																						0.000613	0	2	0.0381596	8	52.4115
antimicrobial humoral response	GO:0019730	103
apical constriction	GO:0003383	4		0.00950719	0.006	1	0.0095399	4	104.823
apical junction assembly	GO:0043297	34																				0.00845606	0.011	3	0.422339	34	7.10329				0.00580934	0.004	2	0.114876	34	17.41
apoptotic cell clearance	GO:0043277	8
apoptotic DNA fragmentation	GO:0006309	3																																															0.000115
apoptotic nuclear change	GO:0030262	3																																															0.000115
apoptotic process	GO:0006915	146											0.00361749	0.007	6	1.47988	146	4.05439				0.00224669	0.001	7	1.81357	146	3.85978																						0.00215
appendage development	GO:0048736	284											0.00809362	0.005	8	2.87866	284	2.77907				2.20978e-06	0	15	3.52778	284	4.25197													6.93e-07	0	10	1.35467	284	7.3819				1.49e-07
appendage morphogenesis	GO:0035107	281											0.00761246	0.005	8	2.84826	281	2.80874				1.93642e-06	0	15	3.49051	281	4.29737													6.29e-07	0	10	1.34036	281	7.46071				1.33e-07
appendage segmentation	GO:0035285	22
ARF protein signal transduction	GO:0032011	14											0.00855146	0.01	2	0.141906	14	14.0938
aromatic compound biosynthetic process	GO:0019438	22
Arp2/3 complex-mediated actin nucleation	GO:0034314	3		0.00713857	0.005	1	0.00715492	3	139.764
associative learning	GO:0008306	59		0.00858547	0.006	2	0.140714	59	14.2133				0.00295408	0.003	4	0.598032	59	6.6886				7.69631e-06	0	7	0.732883	59	9.55132
asymmetric cell division	GO:0008356	68											0.000609389	0.001	5	0.689258	68	7.25418
asymmetric neuroblast division	GO:0055059	30																				0.0059474	0.008	3	0.372652	30	8.0504
asymmetric neuroblast division resulting in ganglion mother cell formation	GO:0055060	2
asymmetric protein localization	GO:0008105	38																				9.86362e-05	0	5	0.472026	38	10.5926
asymmetric protein localization involved in cell fate determination	GO:0045167	14																																						0.00195	0.005	2	0.0667793	14	29.9494
ATP catabolic process	GO:0006200	2																													0.00673527	0.002	1	0.00675743	2	147.985
ATP-dependent chromatin remodeling	GO:0043044	11
attachment of spindle microtubules to chromosome	GO:0051313	5
autophagic cell death	GO:0048102	76																				0.00249432	0.003	5	0.944052	76	5.29632
autophagy	GO:0006914	38											3.73103e-05	0	5	0.385173	38	12.9812				6.49292e-06	0	6	0.472026	38	12.7112													2.99e-05	0	4	0.181258	38	22.068
axis specification	GO:0009798	215											0.000321774	0	9	2.17927	215	4.12982				7.20523e-05	0	11	2.67067	215	4.11881				0.000713481	0	5	0.726424	215	6.88304				0.000515	0	6	1.02554	215	5.85058				5.38e-05
axon cargo transport	GO:0008088	18											7.48063e-07	0	5	0.182451	18	27.4047				0.00133217	0.002	3	0.223591	18	13.4173				0.00163887	0.002	2	0.0608169	18	32.8856
axon choice point recognition	GO:0016198	25																													0.00316623	0.002	2	0.0844679	25	23.6776
axon extension	GO:0048675	28																				0.00488525	0.004	3	0.347809	28	8.62543																						0.000685
axon extension involved in axon guidance	GO:0048846	5
axon guidance	GO:0007411	192											2.35145e-05	0	10	1.94614	192	5.13838				1.01178e-07	0	14	2.38497	192	5.87008				2.86889e-06	0	7	0.648713	192	10.7906				3.13e-05	0	7	0.91583	192	7.64334				0.000185
axon midline choice point recognition	GO:0016199	20																													0.0020266	0	2	0.0675743	20	29.5971
axon target recognition	GO:0007412	14											0.00855146	0.012	2	0.141906	14	14.0938				0.000616236	0	3	0.173904	14	17.2509				0.000983041	0.001	2	0.047302	14	42.2815
axonal fasciculation	GO:0007413	16		0.00064098	0	2	0.0381596	16	52.4115													0.000930984	0	3	0.198748	16	15.0945				0.00129084	0.002	2	0.0540594	16	36.9963													0.00437
axonogenesis	GO:0007409	263											7.62288e-09	0	16	2.66581	263	6.00194				5.00331e-10	0	19	3.26692	263	5.81588				9.45627e-09	0	10	0.888602	263	11.2536				3.41e-06	0	9	1.2545	263	7.17419				4.73e-06
basal protein localization	GO:0045175	6																				0.00222203	0.001	2	0.0745305	6	26.8347
basement membrane organization	GO:0071711	8																				0.00407983	0.002	2	0.0993739	8	20.126
behavior	GO:0007610	516		4.47967e-10	0	12	1.23065	516	9.75097				3.59422e-08	0	21	5.23025	516	4.0151				6.61666e-10	0	26	6.40962	516	4.0564																						0.00126
behavioral interaction between organisms	GO:0051705	146																				0.000456156	0	8	1.81357	146	4.41118
behavioral response to cocaine	GO:0048148	9											0.00349541	0.004	2	0.0912253	9	21.9237
behavioral response to ethanol	GO:0048149	39											0.00709265	0.007	3	0.39531	39	7.58899
behavioral response to ether	GO:0048150	2
benzene-containing compound metabolic process	GO:0042537	11																																															0.00205
biological adhesion	GO:0022610	199											3.19966e-05	0	10	2.01709	199	4.95763				1.58003e-07	0	14	2.47193	199	5.6636				0.00050184	0	5	0.672364	199	7.43645				0.00247	0.002	5	0.94922	199	5.26748
biological regulation	GO:0065007	2841		3.1674e-07	0	19	6.77571	2841	2.80413				2.73066e-22	0	76	28.7968	2841	2.63918				1.54171e-32	0	99	35.2902	2841	2.80531				5.35523e-08	0	25	9.59893	2841	2.60446				1.25e-17	0	42	13.5514	2841	3.0993				2.59e-14
biosynthetic process	GO:0009058	2080																																						0.000756	0.001	20	9.92149	2080	2.01583
blastoderm segmentation	GO:0007350	227											0.00210507	0.002	8	2.3009	227	3.47689				0.000117127	0	11	2.81974	227	3.90107				0.00687717	0.005	4	0.766968	227	5.21534
BMP signaling pathway	GO:0030509	22																				0.00242461	0.002	3	0.273278	22	10.9778
border follicle cell delamination	GO:0030709	4		0.00950719	0.01	1	0.0095399	4	104.823													0.000903557	0	2	0.049687	4	40.252
border follicle cell migration	GO:0007298	82											0.00951337	0.005	4	0.831164	82	4.81253																															0.000154
brain development	GO:0007420	116											2.45656e-06	0	9	1.17579	116	7.65441													0.00688574	0.004	3	0.391931	116	7.65441
brain morphogenesis	GO:0048854	15
brain segmentation	GO:0035284	4
branching involved in open tracheal system development	GO:0060446	47
branching morphogenesis of a tube	GO:0048754	47
calcium ion homeostasis	GO:0055074	10											0.00434193	0.006	2	0.101361	10	19.7314
calcium ion transmembrane transport	GO:0070588	8											0.00273697	0.002	2	0.0810891	8	24.6642
calcium ion transport	GO:0006816	30																																						0.0089	0.009	2	0.143098	30	13.9764
calcium-dependent cell-cell adhesion	GO:0016339	21																																															0.0075
calcium-dependent cell-matrix adhesion	GO:0016340	2																																						0.0095	0.009	1	0.0095399	2	104.823
canonical Wnt receptor signaling pathway	GO:0060070	7																													0.000230243	0	2	0.023651	7	84.563
cardiovascular system development	GO:0072358	76
catabolic process	GO:0009056	527											0.000828575	0.001	14	5.34175	527	2.62087				0.00219884	0	15	6.54626	527	2.29139
catecholamine metabolic process	GO:0006584	11																																															0.00205
catecholamine transport	GO:0051937	2																																						0.0095	0.016	1	0.0095399	2	104.823
catechol-containing compound metabolic process	GO:0009712	11																																															0.00205
cation homeostasis	GO:0055080	34
cell adhesion	GO:0007155	185											1.70414e-05	0	10	1.87519	185	5.3328				6.35068e-08	0	14	2.29802	185	6.09219				0.000359039	0	5	0.625062	185	7.99921				0.0018	0.001	5	0.882441	185	5.6661
cell communication	GO:0007154	1519		1.21329e-09	0	17	3.62278	1519	4.69253				5.29843e-16	0	50	15.3968	1519	3.24743				2.0401e-21	0	64	18.8686	1519	3.39187				4.2703e-08	0	19	5.13227	1519	3.70207				3.83e-07	0	22	7.24555	1519	3.03635				4.83e-09
cell competition in a multicellular organism	GO:0035212	9																				0.000148795	0	3	0.111796	9	26.8347																						0.00135
cell cycle	GO:0007049	787											0.000852136	0	18	7.97714	787	2.25645													0.000919761	0.001	9	2.65905	787	3.38467													0.000991
cell cycle arrest	GO:0007050	94
cell cycle checkpoint	GO:0000075	87
cell cycle comprising mitosis without cytokinesis	GO:0033301	23																																															0.00897
cell cycle cytokinesis	GO:0033205	44
cell cycle phase	GO:0022403	607																													0.00361382	0.003	7	2.05088	607	3.41317
cell cycle process	GO:0022402	689											0.0094358	0.01	14	6.9838	689	2.00464													0.000347618	0	9	2.32793	689	3.86609
cell death	GO:0008219	245											0.00337148	0.004	8	2.48335	245	3.22145				5.11452e-05	0	12	3.04333	245	3.94305				0.00128262	0.003	5	0.827785	245	6.04022													0.000806
cell development	GO:0048468	1021		9.47978e-07	0	12	2.43506	1021	4.92801				2.56113e-17	0	43	10.349	1021	4.15499				2.9244e-14	0	44	12.6826	1021	3.46932				4.72596e-11	0	19	3.44967	1021	5.50778				3.4e-13	0	25	4.87012	1021	5.13335				5.99e-10
cell differentiation	GO:0030154	1810		1.13226e-05	0	14	4.3168	1810	3.24314				6.68425e-13	0	50	18.3464	1810	2.72533				1.15845e-16	0	63	22.4834	1810	2.80207				1.69856e-08	0	21	6.11547	1810	3.43391				1.12e-12	0	31	8.63361	1810	3.59062				6.38e-08
cell division	GO:0051301	200											0.000187776	0	9	2.02723	200	4.43956				0.000187273	0	10	2.48435	200	4.0252				0.000513468	0	5	0.675743	200	7.39926													0.00816
cell elongation involved in imaginal disc-derived wing morphogenesis	GO:0090254	5
cell fate commitment	GO:0045165	430		0.00301515	0.005	5	1.02554	430	4.87548				0.000104073	0	14	4.35854	430	3.21208				2.40126e-09	0	23	5.34135	430	4.30603				0.00285396	0.004	6	1.45285	430	4.12982				5.46e-07	0	12	2.05108	430	5.85058				0.000306
cell fate commitment involved in formation of primary germ layer	GO:0060795	17																																															0.00494
cell fate determination	GO:0001709	129											0.000325132	0	7	1.30756	129	5.35347				0.0011013	0.002	7	1.6024	129	4.36843				0.00921627	0.007	3	0.435854	129	6.88304				0.000353	0	5	0.615323	129	8.12581				0.000148
cell fate specification	GO:0001708	81
cell growth	GO:0016049	94																				2.30673e-06	0	9	1.16764	94	7.70783																						0.00279
cell junction assembly	GO:0034329	37																				0.00109128	0.002	4	0.459604	37	8.70314				0.00685312	0.005	2	0.125012	37	15.9984
cell junction organization	GO:0034330	47																				0.0026788	0.003	4	0.583822	47	6.8514
cell maturation	GO:0048469	155											3.55532e-06	0	10	1.5711	155	6.36496				0.000678671	0	8	1.92537	155	4.15505				0.000157629	0	5	0.523701	155	9.54744				0.00623	0.004	4	0.739342	155	5.41022				0.00278
cell migration	GO:0016477	216											0.0062832	0.007	7	2.18941	216	3.19721				7.51285e-05	0	11	2.6831	216	4.09974													6.64e-05	0	7	1.03031	216	6.79408				7.98e-07
cell morphogenesis	GO:0000902	541		0.000193751	0	7	1.29027	541	5.42522				3.24704e-13	0	28	5.48365	541	5.10609				1.66615e-16	0	35	6.72016	541	5.20821				5.37303e-11	0	15	1.82788	541	8.20621				1.26e-07	0	14	2.58054	541	5.42522				4.63e-06
cell morphogenesis involved in differentiation	GO:0000904	398											5.0101e-11	0	22	4.03418	398	5.45339				1.37636e-11	0	25	4.94385	398	5.05678				2.07901e-10	0	13	1.34473	398	9.66738				1.42e-05	0	10	1.89844	398	5.26748				8.24e-07
cell morphogenesis involved in neuron differentiation	GO:0048667	377											1.73454e-11	0	22	3.82133	377	5.75716				4.1834e-12	0	25	4.683	377	5.33846				1.05987e-10	0	13	1.27378	377	10.2059				8.84e-06	0	10	1.79827	377	5.5609				4.45e-07
cell motility	GO:0048870	227											0.00817024	0.008	7	2.3009	227	3.04228				0.000117127	0	11	2.81974	227	3.90107													9.08e-05	0	7	1.08278	227	6.46485				1.26e-06
cell part morphogenesis	GO:0032990	407											7.73485e-11	0	22	4.12541	407	5.3328				2.24016e-11	0	25	5.05565	407	4.94496				2.74271e-10	0	13	1.37514	407	9.45361				1.73e-05	0	10	1.94137	407	5.151				1.06e-06
cell projection assembly	GO:0030031	82																																						2.27e-06	0	6	0.391136	82	15.3399
cell projection morphogenesis	GO:0048858	406											7.3747e-11	0	22	4.11527	406	5.34594				2.12353e-11	0	25	5.04323	406	4.95714				2.66044e-10	0	13	1.37176	406	9.47689				1.69e-05	0	10	1.9366	406	5.16369				1.03e-06
cell projection organization	GO:0030030	464											2.28585e-11	0	24	4.70317	464	5.10294				2.64654e-13	0	29	5.76369	464	5.0315				1.37649e-09	0	13	1.56772	464	8.29228				8.53e-06	0	11	2.21326	464	4.97005				1.59e-08
cell proliferation	GO:0008283	216											6.41613e-05	0	10	2.18941	216	4.56745				0.00145473	0.001	9	2.6831	216	3.35433				0.00577944	0.006	4	0.729802	216	5.48094
cell recognition	GO:0008037	60		0.00886864	0.009	2	0.143098	60	13.9764				0.00314076	0.01	4	0.608169	60	6.57712				0.000863339	0	5	0.745305	60	6.70867				4.63312e-05	0	4	0.202723	60	19.7314				0.00288	0.002	3	0.286197	60	10.4823				0.00621
cell surface receptor signaling pathway	GO:0007166	637		0.0031627	0.003	6	1.51923	637	3.94937				0.00181013	0.005	15	6.45672	637	2.32316				4.745e-12	0	32	7.91265	637	4.04416				0.00019291	0	9	2.15224	637	4.18169				5.68e-06	0	13	3.03846	637	4.27849				0.000128
cell-cell adhesion	GO:0016337	74																				3.48026e-05	0	7	0.919209	74	7.61524				0.00193928	0.001	3	0.250025	74	11.9988
cell-cell junction assembly	GO:0007043	35																				0.00916612	0.012	3	0.434761	35	6.90034				0.00614843	0.004	2	0.118255	35	16.9126
cell-cell junction organization	GO:0045216	45
cell-cell signaling	GO:0007267	470		8.08786e-06	0	8	1.12094	470	7.13688				1.95436e-10	0	23	4.76399	470	4.82789				1.64207e-17	0	34	5.83822	470	5.82369																						0.00864
cell-cell signaling involved in cell fate commitment	GO:0045168	202																				0.000203062	0.001	10	2.50919	202	3.98535
cell-matrix adhesion	GO:0007160	18																																						7.9e-05	0	3	0.0858591	18	34.941
cell-substrate adhesion	GO:0031589	20																																						0.00011	0	3	0.095399	20	31.4469
cell-substrate junction assembly	GO:0007044	2																																						0.0095	0.013	1	0.0095399	2	104.823
cell-type specific apoptotic process	GO:0097285	28											0.00275515	0.005	3	0.283812	28	10.5704
cellular biogenic amine metabolic process	GO:0006576	31
cellular biosynthetic process	GO:0044249	2025																																						0.000527	0	20	9.65915	2025	2.07058
cellular calcium ion homeostasis	GO:0006874	10											0.00434193	0.006	2	0.101361	10	19.7314
cellular carbohydrate biosynthetic process	GO:0034637	22																				0.00242461	0	3	0.273278	22	10.9778
cellular carbohydrate metabolic process	GO:0044262	171																				0.00538548	0.005	7	2.12412	171	3.29549
cellular catabolic process	GO:0044248	401											0.00071612	0	12	4.06459	401	2.95233
cellular chemical homeostasis	GO:0055082	57											0.00260376	0.001	4	0.57776	57	6.92329
cellular component assembly	GO:0022607	582		0.00030424	0	7	1.38806	582	5.04303				2.37056e-09	0	24	5.89923	582	4.06832				1.81068e-09	0	27	7.22945	582	3.73472				1.90423e-09	0	14	1.96641	582	7.11957				4.17e-08	0	15	2.77611	582	5.40324				3.67e-07
cellular component assembly at cellular level	GO:0071844	569		0.000264756	0	7	1.35705	569	5.15825				1.50941e-09	0	24	5.76746	569	4.16127				1.10328e-09	0	27	7.06797	569	3.82005				1.41847e-09	0	14	1.92249	569	7.28223				3.08e-08	0	15	2.7141	569	5.52669				2.7e-07
cellular component assembly involved in morphogenesis	GO:0010927	153																																						0.00595	0.005	4	0.729802	153	5.48094				0.00263
cellular component biogenesis	GO:0044085	633		0.000507915	0	7	1.50969	633	4.63672				1.23984e-08	0	24	6.41618	633	3.74054				2.48707e-09	0	28	7.86296	633	3.561				5.65735e-09	0	14	2.13873	633	6.54595				1.26e-07	0	15	3.01938	633	4.96791				1.13e-06
cellular component disassembly	GO:0022411	49																				0.00312202	0.001	4	0.608665	49	6.57176																						0.00351
cellular component disassembly at cellular level	GO:0071845	49																				0.00312202	0.001	4	0.608665	49	6.57176																						0.00351
cellular component disassembly involved in apoptotic process	GO:0006921	4																																															0.00023
cellular component morphogenesis	GO:0032989	639		0.000537766	0.001	7	1.524	639	4.59318				7.1681e-14	0	31	6.47699	639	4.78617				2.73017e-14	0	35	7.93749	639	4.40945				4.37405e-11	0	16	2.159	639	7.41084				2.39e-09	0	17	3.048	639	5.57743				1.28e-06
cellular component movement	GO:0006928	361											1.0977e-07	0	17	3.65915	361	4.64589				2.95279e-09	0	21	4.48425	361	4.68306				0.00117294	0.001	6	1.21972	361	4.91918				0.000272	0	8	1.72195	361	4.64589				1.94e-06
cellular component organization	GO:0016043	2017		6.64135e-06	0	15	4.81049	2017	3.11818				3.83932e-17	0	59	20.4446	2017	2.88585				9.55329e-20	0	71	25.0547	2017	2.8338				1.50904e-13	0	27	6.81487	2017	3.96193				9.96e-10	0	29	9.62099	2017	3.01424				8.95e-11
cellular component organization at cellular level	GO:0071842	1760		1.10647e-06	0	15	4.19756	1760	3.57351				1.78505e-15	0	53	17.8396	1760	2.97092				1.05257e-18	0	65	21.8623	1760	2.97316				7.46628e-14	0	26	5.94654	1760	4.37229				4.88e-08	0	25	8.39511	1760	2.97792				8.93e-12
cellular component organization or biogenesis	GO:0071840	2072		9.4089e-06	0	15	4.94167	2072	3.03541				1.43989e-16	0	59	21.0021	2072	2.80924				4.63687e-19	0	71	25.7379	2072	2.75858				2.99429e-13	0	27	7.0007	2072	3.85676				1.93e-09	0	29	9.88333	2072	2.93423				1.99e-10
cellular component organization or biogenesis at cellular level	GO:0071841	1803		1.52453e-06	0	15	4.30011	1803	3.48828				5.10164e-15	0	53	18.2755	1803	2.90006				3.83199e-18	0	65	22.3964	1803	2.90225				1.35017e-13	0	26	6.09182	1803	4.26802				8e-08	0	25	8.60022	1803	2.9069				1.82e-11
cellular developmental process	GO:0048869	1897		1.99147e-05	0	14	4.5243	1897	3.0944				4.53652e-14	0	53	19.2283	1897	2.75636				2.67795e-16	0	64	23.564	1897	2.716				4.02139e-08	0	21	6.40942	1897	3.27643				4.09e-12	0	31	9.04859	1897	3.42595				1.89e-07
cellular divalent inorganic cation homeostasis	GO:0072503	11											0.00527184	0.008	2	0.111498	11	17.9376
cellular homeostasis	GO:0019725	119											0.00711828	0.008	5	1.2062	119	4.14525
cellular ion homeostasis	GO:0006873	50											0.00160242	0.001	4	0.506807	50	7.89255
cellular localization	GO:0051641	625		7.29273e-06	0	9	1.49061	625	6.0378				2.68253e-13	0	30	6.33509	625	4.73553				1.54084e-11	0	31	7.76359	625	3.993				3.73073e-06	0	11	2.1117	625	5.20908				2.61e-05	0	12	2.98122	625	4.0252				0.000106
cellular macromolecular complex assembly	GO:0034622	173		0.00774805	0.006	3	0.412601	173	7.27095													0.00138455	0.001	8	2.14896	173	3.72273				0.00261601	0.001	4	0.584518	173	6.84325				0.00133	0.003	5	0.825201	173	6.05913
cellular macromolecular complex subunit organization	GO:0034621	226											0.00798323	0.01	7	2.29077	226	3.05574				4.34454e-06	0	13	2.80731	226	4.63076				0.000893731	0	5	0.763589	226	6.54802				8.83e-05	0	7	1.07801	226	6.49346
cellular macromolecule biosynthetic process	GO:0034645	1669																																						0.000119	0	19	7.96105	1669	2.38662
cellular macromolecule localization	GO:0070727	329											5.33222e-06	0	14	3.33479	329	4.19816				5.57618e-05	0	14	4.08675	329	3.4257				9.74695e-07	0	9	1.1116	329	8.09646				0.00087	0	7	1.56931	329	4.46055				5.19e-06
cellular macromolecule metabolic process	GO:0044260	2926											0.000830673	0	45	29.6584	2926	1.51728				5.43033e-06	0	60	36.346	2926	1.6508													2.18e-05	0	28	13.9569	2926	2.00618				0.00663
cellular membrane organization	GO:0016044	264											0.0052819	0.009	8	2.67594	264	2.9896																						0.0015	0.005	6	1.25927	264	4.76468
cellular metabolic process	GO:0044237	3796											0.000602947	0.001	55	38.4768	3796	1.42943				1.03574e-05	0	71	47.1529	3796	1.50574													0.000422	0.001	30	18.1067	3796	1.65684				0.00131
cellular nitrogen compound catabolic process	GO:0044270	102
cellular nitrogen compound metabolic process	GO:0034641	1895											5.96878e-05	0	36	19.208	1895	1.87422																						0.00186	0.004	18	9.03905	1895	1.99136				9.25e-05
cellular polysaccharide biosynthetic process	GO:0033692	11																				0.00782369	0.009	2	0.136639	11	14.6371
cellular polysaccharide metabolic process	GO:0044264	16																				0.000930984	0	3	0.198748	16	15.0945
cellular process	GO:0009987	6709		5.86626e-05	0	24	16.0008	6709	1.49993				2.01576e-14	0	99	68.0034	6709	1.45581				5.97837e-15	0	119	83.3375	6709	1.42793				1.00344e-06	0	34	22.6678	6709	1.49993				1.04e-06	0	46	32.0016	6709	1.43743				3.88e-09
cellular process involved in reproduction	GO:0048610	768		0.00160454	0.001	7	1.83166	768	3.82167				2.26539e-05	0	21	7.78456	768	2.69765				0.000174617	0	22	9.5399	768	2.3061													0.000192	0	12	3.66332	768	3.27572				6.18e-07
cellular process involved in reproduction in multicellular organism	GO:0022412	83																																						0.00716	0.005	3	0.395906	83	7.57756
cellular protein complex assembly	GO:0043623	93																				1.90661e-05	0	8	1.15522	93	6.92508				0.000256395	0	4	0.31422	93	12.7299
cellular protein complex disassembly	GO:0043624	36																				0.00991004	0.01	3	0.447183	36	6.70867
cellular protein localization	GO:0034613	248											0.00363034	0.002	8	2.51376	248	3.18248				0.00370356	0.005	9	3.08059	248	2.92152				0.000158873	0	6	0.837921	248	7.16058				0.0063	0.007	5	1.18295	248	4.22673				0.000866
cellular protein metabolic process	GO:0044267	1593		0.00831557	0.01	9	3.79926	1593	2.36888													2.99525e-05	0	38	19.7878	1593	1.92037
cellular protein modification process	GO:0006464	701											0.000211994	0	18	7.10544	701	2.53327				9.34833e-08	0	27	8.70764	701	3.10072				0.000395152	0.001	9	2.36848	701	3.79991				8.04e-05	0	12	3.34373	701	3.5888
cellular response to amino acid starvation	GO:0034198	2																																						0.0095	0.013	1	0.0095399	2	104.823
cellular response to chemical stimulus	GO:0070887	146											0.000685644	0	7	1.47988	146	4.73012				0.00224669	0.001	7	1.81357	146	3.85978													6.25e-05	0	6	0.696413	146	8.61558
cellular response to dsRNA	GO:0071359	10
cellular response to ecdysone	GO:0071390	10											0.00434193	0.007	2	0.101361	10	19.7314																						0.000978	0	2	0.0476995	10	41.9292
cellular response to endogenous stimulus	GO:0071495	75											0.000106999	0	6	0.760211	75	7.89255				0.000325648	0	6	0.931631	75	6.44032				0.00201544	0.001	3	0.253404	75	11.8388				1.34e-06	0	6	0.357746	75	16.7717
cellular response to external stimulus	GO:0071496	16																																						0.00256	0.003	2	0.0763192	16	26.2057
cellular response to extracellular stimulus	GO:0031668	15																																						0.00225	0.002	2	0.0715492	15	27.9528
cellular response to growth factor stimulus	GO:0071363	15																				0.000763326	0	3	0.186326	15	16.1008
cellular response to hormone stimulus	GO:0032870	57											0.000267285	0	5	0.57776	57	8.65411													0.000910328	0.001	3	0.192587	57	15.5774				6.93e-06	0	5	0.271887	57	18.39
cellular response to hypoxia	GO:0071456	24																																						0.00575	0.006	2	0.114479	24	17.4705
cellular response to insulin stimulus	GO:0032869	25																													0.00316623	0.001	2	0.0844679	25	23.6776				0.000218	0	3	0.119249	25	25.1575
cellular response to nutrient levels	GO:0031669	14																																						0.00195	0.002	2	0.0667793	14	29.9494
cellular response to organic substance	GO:0071310	88											0.000258998	0	6	0.891981	88	6.7266				0.000768825	0	6	1.09311	88	5.48891				0.0031787	0.002	3	0.297327	88	10.0899				3.44e-06	0	6	0.419756	88	14.294
cellular response to oxygen levels	GO:0071453	26																																						0.00673	0.006	2	0.124019	26	16.1266
[truncated: 1,209 more rows]
[truncated: 37 more columns]

## Sheet: Fulldata
GO-Term	GO-Term ID	# Genes (total)		P-value	Adjusted p-value	# Genes (observed)	# Genes (expected)	O/E (Day1. Groz 2003)		P-value	Adjusted p-value	# Genes (observed)	# Genes (expected)	O/E (Day2. Groz 2003)		P-value	Adjusted p-value	# Genes (observed)	# Genes (expected)	O/E (Day3. Groz 2003)		P-value	Adjusted p-value	# Genes (observed)	# Genes (expected)	O/E (Day4. Groz 2003)		P-value	Adjusted p-value	# Genes (observed)	# Genes (expected)	O/E (Day4. Backx 2011)		P-value	Adjusted p-value	# Genes (observed)	# Genes (expected)	O/E (Day6. Backx 2011)		P-value	Adjusted p-value	# Genes (observed)	# Genes (expected)	O/E (Day8. Backx 2011)		P-value	Adjusted p-value	# Genes (observed)	# Genes (expected)
[truncated: 1,413 more rows]
[truncated: 8 more columns]
